# Supplementary material for: Quantifying CDK inhibitor selectivity in live cells
Source: Nat Commun. 2020 Jun 2;11:2743. doi: 10.1038/s41467-020-16559-0 (PMC7265341; doi:10.1038/s41467-020-16559-0)
Supplement: Supplementary file 5 — Supplementary Data 1 [file 41467_2020_16559_MOESM5_ESM.xlsx]

## Sheet: Supplementary Data 1
Supplementary Data 1. Annotation of CDK inhibitors tested in this study
Compound	Alternate name	Chemotype	Reported CDK targets	Clinical Trials	CDK Crystal Structure	PubMed ID	Material Source	Smiles
K03861	AUZ454	2-amino-4-oxy-pyrimidine	CDK2	N	no	26158339	APExBio	NC1=NC(OC2=CC=C(NC(NC3=CC(C(F)(F)F)=C(CN4CCN(C)CC4)C=C3)=O)C=C2)=CC=N1
AST-487	NVP-AST487	2-amino-4-oxy-pyrimidine	pan	N	no	22037378	MedChem Express	CCN1CCN(CC1)CC2=C(C=C(C=C2)NC(=O)NC3=CC=C(C=C3)OC4=NC=NC(=C4)NC)C(F)(F)F
Dabrafenib		2-amino-6-anilino-pyrimidine	CDK1/2/4/5/6/16/17	Y	no	29191878	APExBio	CC(C)(C)C1=NC(=C(S1)C2=NC(=NC=C2)N)C3=C(C(=CC=C3)NS(=O)(=O)C4=C(C=CC=C4F)F)F
Abemaciclib	LY2835219	2-anilino-4-aryl-pyrimidine	CDK4/6	Y	CDK6	24919854	APExBio	CCN1CCN(CC1)CC2=CN=C(C=C2)NC3=NC=C(C(=N3)C4=CC5=C(C(=C4)F)N=C(N5C(C)C)C)F
CDKI-73		2-anilino-4-aryl-pyrimidine	CDK9	N	no	19509270	MedChem Express	CC1=C(SC(=N1)NC)C2=NC(=NC=C2F)NC3=CC(=CC=C3)S(=O)(=O)N
AZD5438		2-anilino-4-aryl-pyrimidine	CDK1/2/9	Y	CDK1 and CDK2	19509270	APExBio	CC1=NC=C(N1C(C)C)C2=NC(=NC=C2)NC3=CC=C(C=C3)S(=O)(=O)C
AZD5597		2-anilino-4-aryl-pyrimidine	pan	N	no	18996007	APExBio	CC1=NC=C(N1C(C)C)C2=NC(=NC=C2F)NC3=CC=C(C=C3)C(=O)N4CCC(C4)NC
LY2857785		2-anilino-4-aryl-pyrimidine	CDK9	N	no	24688048	APExBio	CN1C(C(C)C)=C(C(C=C2)=N1)C=C2C3=NC(N[C@H]4CC[C@H](NC5CCOCC5)CC4)=NC=C3
Momelotinib		2-anilino-4-aryl-pyrimidine	CDK2/9/16	Y	no	29191878	Selleck Chem	C1COCCN1C2=CC=C(C=C2)NC3=NC=CC(=N3)C4=CC=C(C=C4)C(=O)NCC#N
THZ1		2-anilino-4-aryl-pyrimidine	covalent CDK7	N	no	25043025	APExBio	CN(C)CC=CC(=O)NC1=CC=C(C=C1)C(=O)NC2=CC=CC(=C2)NC3=NC=C(C(=N3)C4=CNC5=CC=CC=C54)Cl
THZ531		2-anilino-4-aryl-pyrimidine	covalent	N	no	27571479	MedChem Express	ClC1=CN=C(N[C@H]2CN(C(C3=CC=C(NC(/C=C/CN(C)C)=O)C=C3)=O)CCC2)N=C1C4=CNC5=C4C=CC=C5
SB1317	TG02	2-anilino-4-aryl-pyrimidine (cyclic)	CDK1/2/3/5/7/9	Y	no	22148278 / 21860433	MedChem Express	CN1CC2=CC(NC3=NC(C4=CC(OCC/C=C/C1)=CC=C4)=CC=N3)=CC=C2
AMG 925		2,4-anilino-pyrimidine (tricylic)	FLT3/CDK4	N	no	24526162	Selleck Chem	CC1CCC(CC1)N2C3=C(C=CN=C3)C4=CN=C(N=C42)NC5=NC6=C(CN(CC6)C(=O)CO)C=C5
LDC000067	LDC067	4-anilinopyrimidine	CDK9	N	no	24102143	APExBio	COC1=C(C2=NC=NC(NC3=CC(CS(N)(=O)=O)=CC=C3)=C2)C=CC=C1
Palbociclib	PD0332991	CDK4/6	CDK4/6	Y	CDK6	15542782	Selleck Chem	CC1=C(C(=O)N(C2=NC(=NC=C12)NC3=NC=C(C=C3)N4CCNCC4)C5CCCC5)C(=O)C
Ribociclib	LEE011	CDK4/6	CDK4/6	Y	CDK6	24045179	MedChem Express	CN(C)C(=O)C1=CC2=CN=C(N=C2N1C3CCCC3)NC4=NC=C(C=C4)N5CCNCC5
Trilaciclib	G1T28	CDK4/6	CDK4/6	Y	no	26826116	G1 Therapeutics	CN1CCN(CC1)C2=CN=C(C=C2)NC3=NC=C4C=C5C(=O)NCC6(N5C4=N3)CCCCC6
Lerociclib	G1T38	CDK4/6	CDK4/6	Y	no	28418845	G1 Therapeutics	CC(C)N1CCN(CC1)C2=CN=C(C=C2)NC3=NC=C4C=C5C(=O)NCC6(N5C4=N3)CCCCC6
Flavopiridol		flavone	pan	Y	CDK1/CDK2/CDK9	11978170	Selleck Chem	CN1CCC(C(C1)O)C2=C(C=C(C3=C2OC(=CC3=O)C4=CC=CC=C4Cl)O)O
P276-00		flavone	pan	Y	no	17363486	Selleck Chem	CN1CCC(C1CO)C2=C(C=C(C3=C2OC(=CC3=O)C4=CC=CC=C4Cl)O)O
CCT251545 analog	Compound 51	Naphthyridine	CDK8/19	N	no	27326329	APExBio	NC1=C2C(N=C(C(N3CC(OC)C3)=O)C=C2)=C(C4=CC=C(C5=CN(C)N=C5)C=C4)C=N1
CGP74514A		Purine	CDK1	N	CDK1/CDK2	9990463	Santa Cruz Biotechnology	CCN2C1=NC(N[C@@H]4CCCC[C@@H]4N)=NC(NC3=CC(Cl)=CC=C3)=C1N=C2.Cl.Cl
NU6102		Purine	CDK1/2	N	CDK1/CDK2	12244298	Cayman Chem	NS(C(C=C1)=CC=C1NC2=NC(NC=N3)=C3C(OCC4CCCCC4)=N2)(=O)=O
(R) – DRF053		Purine	CDK1/5	N	no	18698753	APExBio	CCC(CO)NC1=NC(=C2C(=N1)N(C=N2)C(C)C)NC3=CC=CC(=C3)C4=CC=CC=N4.O.Cl
Purvalanol B	NG 95	purine	pan	N	CDK2	10495356	MedChem Express	CC(C)C(CO)NC1=NC(=C2C(=N1)N(C=N2)C(C)C)NC3=CC(=C(C=C3)C(=O)O)Cl
Roscovitine	Seliciclib	purine	pan	Y	CDK2/ CDK5/ CDK9	9030781	APExBio	CCC(CO)NC1=NC(=C2C(=N1)N(C=N2)C(C)C)NCC3=CC=CC=C3
RGB286638		indenopyrazolone	pan	Y	no	23807770	MedChem Express	COCCN1CCN(CC1)CC2=CC=C(C=C2)C3=NNC4=C3C(=O)C5=C4C=CC=C5NC(=O)NN6CCOCC6.Cl.Cl
BDP5290		pyrazole-3-carboxamide	CDK1/2	N	no	25288205	Glixx Labs	ClC(C(C(NC1=CNN=C1C2=NC=CC=C2)=O)=N3)=CN3C4CCNCC4
NVP-LCQ195		pyrazole-5-carboxamide	pan	N	no	21223249	APExBio	CS(=O)(=O)N1CCC(CC1)NC(=O)C2=C(C=NN2)NC(=O)C3=C(C=CC=C3Cl)Cl
AT7519		pyrazole-5-carboxamide	pan	Y	CDK2	18656911	MedChem Express	C1CNCCC1NC(=O)C2=C(C=NN2)NC(=O)C3=C(C=CC=C3Cl)Cl
Milciclib	PHA-848125	Pyrazoloquinazoline	pan	Y	CDK2	19603809	Selleck Chem	CC1(CC2=CN=C(N=C2C3=C1C(=NN3C)C(=O)NC)NC4=CC=C(C=C4)N5CCN(CC5)C)C
BMS-265246		pyrazolopyridine	CDK1/2	N	no	12824044	Tocris Bioscience	CCCCOC1=C(C=NC2=NNC=C12)C(=O)C3=C(C=C(C=C3F)C)F
Dinaciclib	SCH727965	Pyrazolopyrimidine	pan	Y	CDK1/ CDK2	20663931	APExBio	CCC1=C2N=C(C=C(N2N=C1)NCC3=C[N+](=CC=C3)[O-])N4CCCCC4CCO
BS-181		Pyrazolopyrimidine	CDK7	N	no	19638587	APExBio	CC(C)C1=C2N=C(NCCCCCCN)C=C(NCC3=CC=CC=C3)N2N=C1.Cl
CT7001	ICEC0942	Pyrazolopyrimidine	CDK7	Y	CDK2	29545334	MedChem Express	CC(C)C1=C2N=C(C=C(N2N=C1)NCC3=CC=CC=C3)NCC4CCNCC4O
BS-194		Pyrazolopyrimidine	CDK1/2/5/7/9	N	CDK2	21080703	Aobious	CC(C)C1=C2N=C(C=C(N2N=C1)NCC3=CC=CC=C3)NC(CO)C(CO)O
LDC4297		pyrazolotriazine	CDK7	N	no	25624324	MedChem Express	CC(C)C1=C(N2N=C1)N=C(OC3CNCCC3)N=C2NCC4=CC=CC=C4N5C=CC=N5
BAY-1251152		pyridine	CDK9	Y	no		MedChem Express	COC1=C(C=CC(=C1)F)C2=CC(=NC=C2F)NC3=NC=CC(=C3)CS(=N)(=O)C
CCT251545		pyridine	CDK8/19	N	CDK8	26502155	APExBio	O=C1NCCC12CCN(C3=C(Cl)C=NC=C3C4=CC=C(C5=CN(C)N=C5)C=C4)CC2
CDK Inhibitor 2	1269815-17-9	pyridine	CDK9	N	no	30234987	MedChem Express	COC1=C(C=C(C=C1)F)C2=CC(=NC=C2Cl)NC(=O)C3CCCNC3
ON123300		pyrido[2,3-d]pyrimidin-7-one	CDK4/6	N	no	26174628	Selleck Chem	N#CC1=CC2=CN=C(NC3=CC=C(N4CCN(C)CC4)C=C3)N=C2N(C5CCCC5)C1=O
PHA-793887		pyrrolo[3,4-c]pyrazol	CDK1/ 2/4/ 5/ 7/ 9	Y	CDK2	20153204	APExBio	CC(C)CC(=O)NC1=NNC2=C1CN(C2(C)C)C(=O)C3CCN(CC3)C
PHA-767491		pyrrolopyridinone	CDK9	N	no	18469809	APExBio	O=C1NCCC2=C1C=C(C3=CC=NC=C3)N2.Cl
RO-3306		quinoline	CDK1/2	N	CDK2	16818887	APExBio	C1=CC2=C(C=CC(=C2)C=C3C(=O)NC(=NCC4=CC=CS4)S3)N=C1
Atuveciclib	BAY-1143572	triazine	CDK9	Y	no	28961375	MedChem Express	COC1=C(C=CC(=C1)F)C2=NC(=NC=N2)NC3=CC=CC(=C3)CS(=N)(=O)C
SEL 120-34A		tricylic	CDK8/19	N	CDK8	28422713	MedChem Express	CC1=C(Br)C(Br)=C2C3=C1N=C(N4CCNCC4)N3CCC
