# Supplementary material for: Quantifying CDK inhibitor selectivity in live cells
Source: Nat Commun. 2020 Jun 2;11:2743. doi: 10.1038/s41467-020-16559-0 (PMC7265341; doi:10.1038/s41467-020-16559-0)
Supplement: Supplementary file 6 — Supplementary Data 2 [file 41467_2020_16559_MOESM6_ESM.xlsx]

## Sheet: Supplementary Data 2
Supplementary Data 2. CDK inhibitor occupancy and potency across the 21 CDK assays
		CDK/Cyclin Pair	CDK1/E1	CDK1/E1	CDK1/E1	CDK1/E1	CDK1/E1	CDK1/E1	CDK1/E1	CDK2/E1	CDK2/E1	CDK2/E1	CDK2/E1	CDK2/E1	CDK2/E1	CDK2/E1	CDK3/E1	CDK3/E1	CDK3/E1	CDK3/E1	CDK3/E1	CDK3/E1	CDK3/E1	CDK4/D1	CDK4/D1	CDK4/D1	CDK4/D1	CDK4/D1	CDK4/D1	CDK4/D1	CDK5/CDK5R1	CDK5/CDK5R1	CDK5/CDK5R1	CDK5/CDK5R1	CDK5/CDK5R1	CDK5/CDK5R1	CDK5/CDK5R1	CDK6/D1	CDK6/D1	CDK6/D1	CDK6/D1	CDK6/D1	CDK6/D1	CDK6/D1	CDK7	CDK7	CDK7	CDK7	CDK7
		Measurement	Inhibition at 10µM (%)	Inhibition at 10µM (%)	Inhibition at 10µM (%)	IC50 (nM)	IC50 (nM)	IC50 (nM)	IC50 (nM)	Inhibition at 10µM (%)	Inhibition at 10µM (%)	Inhibition at 10µM (%)	IC50 (nM)	IC50 (nM)	IC50 (nM)	IC50 (nM)	Inhibition at 10µM (%)	Inhibition at 10µM (%)	Inhibition at 10µM (%)	IC50 (nM)	IC50 (nM)	IC50 (nM)	IC50 (nM)	Inhibition at 10µM (%)	Inhibition at 10µM (%)	Inhibition at 10µM (%)	IC50 (nM)	IC50 (nM)	IC50 (nM)	IC50 (nM)	Inhibition at 10µM (%)	Inhibition at 10µM (%)	Inhibition at 10µM (%)	IC50 (nM)	IC50 (nM)	IC50 (nM)	IC50 (nM)	Inhibition at 10µM (%)	Inhibition at 10µM (%)	Inhibition at 10µM (%)	IC50 (nM)	IC50 (nM)	IC50 (nM)	IC50 (nM)	Inhibition at 10µM (%)	Inhibition at 10µM (%)	Inhibition at 10µM (%)	IC50 (nM)	IC50 (nM)
Compound	Alias	Replicate	Replicate 1	Replicate 2	Average	Replicate 1	Replicate 2	Replicate 3	Average*	Replicate 1	Replicate 2	Average	Replicate 1	Replicate 2	Replicate 3	Average*	Replicate 1	Replicate 2	Average	Replicate 1	Replicate 2	Replicate 3	Average*	Replicate 1	Replicate 2	Average	Replicate 1	Replicate 2	Replicate 3	Average*	Replicate 1	Replicate 2	Average	Replicate 1	Replicate 2	Replicate 3	Average*	Replicate 1	Replicate 2	Average	Replicate 1	Replicate 2	Replicate 3	Average*	Replicate 1	Replicate 2	Average	Replicate 1	Replicate 2
(R) - DRF053			46.4716	41.4542	43.9629					75.6453	76.142	75.8937	370	450		410	72.1201	71.8333	71.9767					19.8779	22.2875	21.0827					69.5368	71.6038	70.5703					6.04333	6.69377	6.36855					44.9955	59.3238	52.1596
Abemaciclib	LY283529		26.8503	37.8483	32.3493					61.8672	56.5846	59.2259					62.1528	62.2546	62.2037					100.262	99.0212	99.6414	3.4	2.1	14	7 ± 4	38.0161	43.7914	40.9038					99.4299	99.4191	99.4245	1.3	0.6	3	2 ± 1	65.1939	61.6803	63.4371
AMG 925			45.4389	23.6004	34.5196					40.7811	87.0093	63.8952	171	400	370	310 ± 70	39.1748	69.2612	54.218					97.7332	87.7294	92.7313	3.2	4.9	11	6 ± 2	24.7231	19.5684	22.1457					98.6317	99.5462	99.0889	2.5	3.9	13	7 ± 3	10.8206	44.877	27.8488
AST-487	NVP-AST487		59.8107	90.585	75.1978					-18.7395	24.5004	2.88042					57.9657	85.52	71.7428					55.7105	95.255	75.4828					12.6888	63.46	38.0744					15.6784	86.215	50.9467					74.211	66.5984	70.4047	660	860
AT7519			77.1945	81.8651	79.5298					93.2618	93.4511	93.3565	650	510		580	93.4436	95.5143	94.479					96.7742	96.719	96.7466	650	800		730	84.5418	90.4881	87.5149					94.9259	98.0175	96.4717	990	400		700	89.3598	85.7582	87.559	120	130
Atuveciclib	BAY-1143572		19.4492	13.8141	16.6317					42.9098	40.5246	41.7172					47.3039	49.5602	48.4321					53.7053	9.34107	31.5232					23.9174	28.2817	26.0996					61.6876	66.4231	64.0553					22.0018	11.5779	16.7898
AZD5438			78.6575	78.3311	78.4943	240	90		170	97.2008	97.0735	97.1372	181	25		100	96.0989	95.9491	96.024	39	46		42.5	88.9276	90.8624	89.895	510	300		400	87.8651	93.7628	90.8139	141	150		150	90.764	91.6862	91.2251	797	764		780	71.6862	82.4795	77.0829
AZD5597			93.8038	95.3591	94.5815	9	9		9	99.9162	99.6788	99.7975	6.7	6.4		6.55	99.0809	98.7759	98.9284	1.6	5.2		3.4	101.046	98.1729	99.6095	7.4	6.6		7	90.7351	97.0623	93.8987	8.2	12		10.1	99.6579	100.587	100.123	10	6.5		8.25	95.4013	93.6475	94.5244	100	150
BAY-1251152			55.2496	56.7816	56.0156					70.9856	73.5724	72.279					75.7761	79.9888	77.8825					75.9372	83.4414	79.6893					44.864	68.3396	56.6018					83.5234	89.1485	86.3359					59.7836	57.582	58.6828
BDP5290			19.105	12.1286	15.6168					-7.94502	7.72662	-0.109199					4.39134	3.36068	3.87601					13.1648	14.3884	13.7766					7.85498	-3.26852	2.29323					5.53022	5.43948	5.48485					9.82867	15.9836	12.9061
BMS-265246			65.5766	23.1443	44.3604	95	39	11	50 ± 20	77.355	82.798	80.0765	29	31	6.6	22 ± 8	81.924	65.9853	73.9547	6.5	14	9.2	10 ± 2	48.9974	49.2655	49.1314					36.2538	33.8528	35.0533					64.1391	71.8458	67.9925	63	70	152	100 ± 30	21.0099	66.291	43.6505	160	170
BS-181			45.1807	44.8264	45.0036					49.2122	43.9864	46.5993					56.9036	59.654	58.2788					30.8631	55.8325	43.3478					26.7875	31.7257	29.2566					1.8244	15.5084	8.66638					85.7529	82.8893	84.3211	430	470
BS-194			72.4613	77.6707	75.066	297	50		170	96.3962	96.0207	96.2085	16	8.9		12.45	96.6708	97.8446	97.2577	6.9	8.6		7.75	84.4813	68.6504	76.5658	530	500		520	90.8862	93.7273	92.3068	79	42		60.5	83.0103	87.3195	85.1649	270	580		430	93.688	90.3689	92.0284	430	250
CCT251545			21.3425	9.391	15.3668					-6.40295	-6.13847	-6.27071					-4.45261	-0.971581	-2.7121					-6.10288	19.9358	6.91644					23.2125	9.20207	16.2073					-11.5735	1.50974	-5.0319					-5.41028	-11.0656	-8.23793
CCT251545 analog	Compound 51		19.7074	13.6955	16.7015					-37.0935	-0.0713776	-18.5825					3.30882	-2.32418	0.492321					11.5955	13.1182	12.3568					17.7744	14.5303	16.1524					15.1083	20.7829	17.9456					11.5419	7.27459	9.40826
CDK inhibitor 2	1269815-17-9		76.6781	82.78	79.7291					61.8672	69.2719	65.5696					92.3407	92.9683	92.6545					81.1683	85.6852	83.4267					37.6636	42.4197	40.0417					76.1688	77.9592	77.064					83.3183	82.2746	82.7964	83	58
CDKI-73			94.062	87.5901	90.826	65	138		100	95.8096	97.8944	96.852	4.8	7.1		5.95	94.8121	99.157	96.9845	20	24		22	99.041	88.5047	93.7728	13	11		12	88.3686	92.7422	90.5554	35	18		26.5	98.8027	99.3182	99.0605	22	6.6		14.3	59.6032	87.2951	73.4492
CGP74514A			77.7108	80.08	78.8954	100	163		130	93.3289	95.1642	94.2465	63	60		61.5	92.6471	92.7529	92.7	39	110		74.5	63.2084	81.2246	72.2165					90.433	96.2233	93.3282	74	130		100	50.9692	66.5211	58.7451					96.4833	90.1639	93.3236	100	90
CT7001	ICE0942		60.327	68.371	64.349					86.5907	85.5103	86.0505	523	290	290	370 ± 90	85.4371	90.3636	87.9003	358	650	810	600 ± 100	42.2842	-6.04332	18.1205	32	33	60	42 ± 9	78.2981	74.328	76.313					20.2395	5.63785	12.9387					93.3273	92.7254	93.0264	14	11
Dabrafenib			16.4372	-2.45348	6.99185					-0.184378	0.535332	0.175477					0.776144	8.64093	4.70854					5.40541	37.4444	21.4249					-4.1289	-0.277785	-2.20334					10.4903	-10.3374	0.0764675					-2.07394	3.68852	0.807292
Dinaciclib	SCH727965		82.5301	84.9624	83.7463	21	35		28	97.5025	97.8587	97.6806	7.7	7.1		7.4	97.835	98.4298	98.1324	3	5		4	100.174	97.7518	98.9631	59	69		64	90.4834	95.7628	93.1231	50	39		44.5	98.0616	97.2883	97.6749	47	54		50.5	94.7701	91.4959	93.133	260	260
Flavopiridol			65.6627	78.8174	72.24					74.472	75.4461	74.9591					77.9616	83.2896	80.6256					88.5789	93.0123	90.7956	73	41		57	85.0453	81.1173	83.0813					83.2953	89.8617	86.5785	303	78		190	65.8251	78.791	72.308
K03861	AUZ454		66.179	74.6006	70.3898					48.0892	53.8544	50.9718					74.5098	83.6671	79.0885					79.9477	77.6405	78.7941					27.7946	19.5578	23.6762					23.8312	46.5079	35.1696					83.5888	79.918	81.7534	76	59
LDC000067	LDC067		30.7229	32.5143	31.6186					15.1022	22.1984	18.6503					23.6928	31.7212	27.707					41.238	46.7467	43.9923					17.5227	5.25679	11.3897					31.927	45.4346	38.6808					-12.083	-6.45492	-9.26894
LDC4297			70.9122	74.4536	72.6829	70	110	43	70 ± 20	85.2833	91.3098	88.2965	81	86	85	85 ± 2	89.2565	89.3988	89.3277	121	370	234	240 ± 70	52.3104	63.9668	58.1386	20	100	104	80 ± 30	86.2538	93.4398	89.8468	204	280	360	280 ± 50	31.4139	23.6288	27.5214	9	270	50	110 ± 80	93.688	94.1598	93.9239	17	15
Lerociclib	G1T38		12.1343	3.18747	7.66086					-11.0459	-0.624554	-5.83524					5.00408	1.58097	3.29253					96.7742	90.0947	93.4344					5.48842	18.9307	12.2095					97.0353	100.665	98.8502					12.2633	57.9918	35.1276
LY2857785			76.0757	76.8644	76.47					85.1492	86.7238	85.9365	730	590		660	89.3382	88.9219	89.1301					97.8204	96.4505	97.1354	44	36		40	68.6808	68.7058	68.6933					96.6363	96.3495	96.4929	124	98		110	91.7042	93.4426	92.5734	28	34
Milciclib	PHA-848125		52.926	69.186	61.056					75.528	77.6767	76.6023					74.4281	80.8954	77.6618					98.7794	97.3775	98.0785	157	150	207	170 ± 20	77.7946	86.401	82.0978	691	910		870 ± 90	96.0661	96.5472	96.3067	110	83	144	110 ± 20	89.3598	94.7746	92.0672	306	615
Momelotinib			32.2719	7.76618	20.0191					12.0851	23.3762	17.7307					27.5327	29.7592	28.646					53.3566	36.8998	45.1282	561	746		650	7.60322	9.99234	8.79778					50.7412	51.0608	50.901	318	314		320	28.6745	72.1311	50.4028	760	880
NU6102			87.3494	96.1165	91.7329					94.5022	100.928	97.715	470	210	200	290 ± 90	75.9191	94.8024	85.3607					90.9329	82.7331	86.833					82.1752	66.8141	74.4946					70.6385	93.7043	82.1714					16.6817	73.7705	45.2261
NVP-LCQ195			94.7504	90.1813	92.4659	58	108		83	99.4972	98.9472	99.2222	12	28		20	98.1209	97.5901	97.8555	36	36		36	100.785	87.8636	94.3241	19	11		15	90.433	95.7463	93.0896	37	25		31	98.5747	99.8513	99.213	18	12		15	86.6546	89.1393	87.897	68	70
ON123300			20.1377	17.0614	18.5995					14.4485	10.7245	12.5865					10.4575	38.8842	24.6708					95.8152	94.3045	95.0598	6.9	5	15	9 ± 3	7.95569	0.55353	4.25461					96.9213	98.4658	97.6936	4.8	3.4	3	4 ± 1	28.2236	28.4836	28.3536	140	150
P276-00			45.8692	36.1966	41.0329					16.7114	28.6581	22.6847					52.6144	51.0214	51.8179					78.9887	82.6465	80.8176	690	200	301	400 ± 100	31.1178	21.0803	26.0991					78.2782	87.7046	82.9914	550	220	659	500 ± 100	38.1425	26.2295	32.186
Palbociclib	PD0332991		27.07	2.88308	14.9765					35.233	95.4854	65.3592					52.8391	17.3043	35.0717					100.872	89.2512	95.0615	12	11	6.6	10 ± 2	77.6939	37.6471	57.6705					100.741	100.168	100.455	4.3	1.4	1	2 ± 1	28.404	35.9631	32.1835
PHA-767491			21.6007	20.1461	20.8734					26.7181	26.6417	26.6799					30.433	32.76	31.5965					22.0575	20.6208	21.3391					38.57	35.7127	37.1413					12.0296	27.0128	19.5212					26.2399	26.4344	26.3371
PHA-793887			72.031	70.8055	71.4183	800	850		820	95.6923	96.3419	96.0171	282	590		440	93.4232	92.9605	93.1918	165	394		279.5	82.476	83.7509	83.1135	122	510		320	89.8792	94.1946	92.0369	422	300		360	84.9487	91.6013	88.275	374	480		430	95.3111	92.8279	94.0695	240	230
Purvalanalol B			18.0723	24.3397	21.206					79.7352	54.0328	66.884					41.5441	37.2484	39.3963					8.28248	-82.6973	-37.2074					36.3041	91.0268	63.6655					5.9293	-6.95554	-0.513116					-0.360685	0.204918	-0.0778836
RGB286638			79.7762	95.995	87.8856	37	41		39	83.6909	85.0821	84.3865	8.9	9.8	23	14 ± 5	89.1136	93.58	91.3468	14	10		12	99.7384	99.955	99.8467	9.6	11		10.3	71.6516	97.23	84.4408	80	70		75	98.8597	99.39	99.1249	13	9.7	14	12 ± 1	90.9829	96.7213	93.8521	11	11
Ribociclib	LE011		4.5611	17.9682	11.2646					-14.2977	4.01499	-5.14135					7.33252	8.64301	7.98776					97.2101	87.0487	92.1294	37	30	19	29 ± 5	-4.48137	-26.503	-15.4922					95.8381	98.5481	97.1931	39	39	16	31 ± 8	8.4761	20.6967	14.5864
RO-3306			78.1411	85.2818	81.7115					94.8207	73.6617	84.2412					51.634	96.3275	73.9807	140	280	184	200 ± 40	11.3339	-50.4105	-19.5383					10.8761	-14.5036	-1.81372					22.805	8.46936	15.6372					37.4211	78.2787	57.8499	810	560
Roscovitine	Seliciclib		40.6196	42.452	41.5358					74.3044	76.1064	75.2054					74.04	81.1349	77.5875					29.5554	-35.8711	-3.15787					65.6596	34.0947	49.8772					19.8404	12.4173	16.1288					52.5699	57.1721	54.871
SB1317	TG02		95.0086	95.805	95.4068	200	210		200	98.0221	94.9679	96.495	39	38		38.5	98.366	95.93	97.148	45	43		44	100.262	99.245	99.7533	140	150		140	88.5196	98.06	93.2898	190	180		180	97.2634	99.245	98.2542	290	250		270	97.4752	95.2869	96.381	11	8.8
SEL 120-34A			20.9983	54.135	37.5666					24.2709	21.1991	22.735					26.491	40.825	33.658					12.3801	62.37	37.3751					31.1682	61.815	46.4916					10.1482	53.085	31.6166					34.3553	39.6516	37.0035
THZ1			87.1773	96.62	91.8986					27.64	4.56817	16.1041					14.7263	95.22	54.9732					13.3391	94.205	53.7721					19.1843	65.765	42.4746					53.7628	93.84	73.8014					70.6041	97.1311	83.8676	150	60
THZ531			48.6231	74.08	61.3515					46.1281	59.2791	52.7036					57.0874	65.2	61.1437					47.6896	61.465	54.5773					30.7654	59.865	45.3152					31.984	41.295	36.6395					74.752	81.4549	78.1035
Trilaciclib	G1T28		17.2117	-0.0634394	8.57413					1.45826	-0.535332	0.461466					3.5335	1.05259	2.29304					97.0357	88.903	92.9694	6.7	3.8	2.5	4 ± 1	2.31621	-22.6657	-10.1747					98.4036	100.376	99.39	4.7	4.5	1.7	4 ± 1	-3.7872	20.9016	8.55722
* where n=3 independent experiments, average ± SEM is displayed; where n=2 independent experiments, average is reported to 2 significant figures.
[truncated: 95 more columns]
