# Supplementary material for: Quantifying CDK inhibitor selectivity in live cells
Source: Nat Commun. 2020 Jun 2;11:2743. doi: 10.1038/s41467-020-16559-0 (PMC7265341; doi:10.1038/s41467-020-16559-0)
Supplement: Supplementary file 7 — Supplementary Data 3 [file 41467_2020_16559_MOESM7_ESM.xlsx]

## Sheet: Mean Potency Matrix
Supplementary Data 3. Meana potency of CDK inhibitors across the 21 CDK assays
Compound	Alias	CDK1/E1	CDK2/E1	CDK3/E1	CDK4/D1	CDK5/R1	CDK6/D1	CDK7	CDK8/C	CDK9/K	CDK10/L2	CDK11a/L2	CDK11b/L2	CDK12/K	CDK13/K	CDK14/Y	CDK15/Y	CDK16/Y	CDK17/Y	CDK18/Y	CDK19/C	CDK20/H
(R)-DRF053			410
Abemaciclib	LY283529				7 ± 4		2 ± 1			270 ± 90						440 ± 90		90 ± 30	130 ± 60	380 ± 60
AMG 925			310 ± 70		6 ± 2		7 ± 3									600 ± 200	820 ± 50	200 ± 100
AST-487	NVP-AST487							760	24												25
AT7519			580		730		700	120		120		140	81.76			730	460	99.5	48	500
Atuveciclib	BAY-1143572									150 ± 90
AZD5438		170	100	42.5	400	150	780		200	340								110	82	670	300
AZD5597		9	6.55	3.4	7	10.1	8.25	120	370	8.95	520					250	300	13.45	9.75	130	240
BAY-1251152										9 ± 6
BDP5290
BMS-265246		50 ± 20	22 ± 8	10 ± 2			100 ± 30	180 ± 10	0.7 ± 0.2							200 ± 200		50 ± 20			1.47 ± 0.09
BS-181								470 ± 20
BS-194		170	12.45	7.75	520	60.5	430	340		19.5				350			870	630	550	480
CCT251545									6 ± 3												6 ± 2
CCT251545 analog	Compound 51								6 ± 3												10 ± 4
CDK inhibitor 2								120 ± 50		3.5 ± 0.8	500 ± 200	20 ± 10	17 ± 5				540 ± 70	100 ± 30	90 ± 20	140 ± 30
CDKI-73		100	5.95	22	12	26.5	14.3			17.5						48	80	4.05	8.3	23	310
CGP74514A		130	61.5	74.5		100		95	260
CT7001	ICE0942		370 ± 90	600 ± 100	42 ± 9			12 ± 1			710 ± 80
Dabrafenib
Dinaciclib	SCH727965	28	7.4	4	64	44.5	50.5	260	760	13.25						47	150	290	400	320
Flavopiridol					57		190		23.5	22							860	410	230		18.5
K03861	AUZ454							63 ± 6	3 ± 1		500 ±100							260 ± 70	190 ± 60	400 ± 100	1.4 ± 0.5
LDC000067	LDC067
LDC4297		70 ± 20	85 ± 2	240 ± 70	80 ± 30	280 ± 50	110 ± 80	22 ± 6					760 ± 60				220 ± 20	400 ± 30	200 ± 20	230 ± 30
Lerociclib	G1T38
LY2857785			660		40		110	31		30.5	600	16.5	24.065			510	320	160	41	290
Milciclib	PHA-848125				170 ± 20	870 ± 90	110 ± 20	470 ± 90									880 ± 60	300 ± 40	310 ± 50
Momelotinib					650		320	820										450
NU6102			290 ± 90
NVP-LCQ195		83	20	36	15	31	15	69		170.5		160	37.07			470	380	12.5	10.85	240
ON123300					9 ± 3		4 ± 1	143 ± 4								120 ± 60		39 ± 8	40 ± 4	240 ± 50
P276-00					400 ± 100		500 ± 100			200 ± 100
Palbociclib	PD0332991				10 ± 2		2 ± 1
PHA-767491									73.5	310											190
PHA-793887		820	440	279.5	320	360	430	240
Purvalanalol B
RGB286638		39	14 ± 5	12	10.3	75	12 ± 1	16 ± 5		42	790					30.5	13.5	5.2	6.6	9.8
Ribociclib					29 ± 5		31 ± 8
RO-3306				200 ± 40				690 ± 80
Roscovitine	Seliciclib
SB1317	TG02	200	38.5	44	140	180	270	9.9		9.3	520	190	51.24	680		28.5	58	35	48.5	82
SEL 120-34A									75												130
THZ1								90 ± 30			1000 ± 300	300 ± 80
THZ531														770
Trilaciclib	G1T28				4 ± 1		4 ± 1											600 ± 200	500 ± 200
awhere n=3 independent experiments, average ± SEM is displayed; where n=2 independent experiments, average is reported to 2 significant figures.
