# Supplementary material for: Quantifying CDK inhibitor selectivity in live cells
Source: Nat Commun. 2020 Jun 2;11:2743. doi: 10.1038/s41467-020-16559-0 (PMC7265341; doi:10.1038/s41467-020-16559-0)
Supplement: Supplementary file 8 — Source Data [file 41467_2020_16559_MOESM8_ESM.xlsx]

## Sheet: Figure 2
All reported IC50 values represent the mean ± S.E.M. for three independent IC50 experiment. See Supplementary Data 2 for the replicate IC50 values.
The source data for all dendrograms is the mean IC50 value reported in Supplementary Data 3 for the individual compound/target pairs.
Abemaciclib Occupancy Dose-Response Curves.									Palbociclib Occupancy Dose-Response Curves.					Compound Occupancy Dose-Response Curves for CDK9
LOG10([Abemaciclib]), (LOG10(µM))	CDK18 Occupancy (%)	CDK4 Occupancy (%)	CDK6 Occupancy (%)	CDK14 Occupancy (%)	CDK15 Occupancy (%)	CDK16 Occupancy (%)	CDK9 Occupancy (%)							LOG10([Compound]), (LOG10(µM))	BAY-1251152 Occupancy (%)
1	55.5046	101.322	100.81	49.9274	44.5607	83.7333	86.5217		LOG10([Palbociclib]), (LOG10(µM))	CDK6 Occupancy (%)	CDK4 Occupancy (%)	CDK2 Occupancy (%)		1	96.4103
0.522879	54.1284	101.653	100.571	46.5893	41.2134	81.3333	82.6087		1	101.524	101.77	76.644		0.522879	96.1111
0.045757	44.2661	100.496	100.524	38.0261	35.9833	79.7333	74.7826		0.522879	100.81	101.416	42.4036		0.045757	99.1453
-0.43136	24.3119	100	98.6667	24.3832	21.3389	71.7333	54.7826		0.045757	100.571	98.4956	19.7279		-0.43136	97.094
-0.90849	8.48624	98.9256	95.9524	11.7562	4.39331	52	38.2609		-0.43136	100.286	98.3186	11.1111		-0.90849	95.641
-1.38561	-37.3853	95.9504	93.5714	5.22496	0.209205	30.9333	25.2174		-0.90849	98.381	93.3628	9.29705		-1.38561	91.9658
-1.86273	-3.89908	89.5041	82.5238	2.46734	-3.55649	14.4	8.26087		-1.38561	95.7619	85.8407	9.29705		-1.86273	87.906
-2.33985	-3.89908	68.3471	56.6667	0.290276	-3.55649	-0.266667	-3.04348		-1.86273	89.381	66.4602	8.39002		-2.33985	67.9487
-2.81697	-3.21101	38.843	32.381	1.45138	-2.51046	-2.13333	-17.3913		-2.33985	73.9524	39.823	7.48299		-2.81697	29.4872
-3.29409	-2.06422	21.4876	12.8571	-0.870827	-7.32218	-0.8	-19.5652		-2.81697	53.3333	17.6991	3.40136		-3.29409	6.83761
-3.77121	-4.12844	4.13223	4.28571	-0.145138	-2.92887	-1.33333	-18.2609		-3.29409	25.7143	7.07965	3.85488		-3.77121	1.42109e-14
									-3.77121	8.09524	0	1.81406
LOG10([Abemaciclib]), (LOG10(µM))	CDK17 Occupancy (%)													LOG10([Compound]), (LOG10(µM))	Atuveciclib Occupancy (%)	P276-00 Occupancy (%)
1	78.0121													1	96.7838	88.9291
0.477121	81.7465													0.477121	92.1529	79.0237
0	75.0566													0	85.1448	59.4798
-0.52288	43.2164													-0.52288	71.3341	41.4843
-1	28.8588													-1	39.3027	16.7811
-1.52288	14.5118													-1.52288	28.0289	5.1105
-2	2.62594													-2	9.44569	5.85296
-2.52288	5.40887													-2.52288	3.33095	3.77685
-3	9.90574													-3	-6.70324	2.41541
-3.52288	5.06675													-3.52288	-3.53482	-3.87785
-4	8.30425													-4	-9.68414	-1.20997

## Sheet: Figure 3
All reported IC50 values represent the mean ± S.E.M. for three independent IC50 experiment. See Supplementary Data 2 for the replicate IC50 values.
The source data for all dendrograms is the mean IC50 value reported in Supplementary Data 3 for the individual compound/target pairs.
CDK7 Occupancy Dose Response Curves						NU-6102 Occupancy Dose Response Curves
LOG10([Compound]), (LOG10(µM))	THZ1 Occupancy (%)	CT-7001 Occupancy (%)	LDC4297 Occupancy (%)	BS-181 Occupancy (%)		LOG10([NU-6102]), (LOG10(µM))	CDK2 Occupancy (%)	CDK4 Occupancy (%)	CDK1 Occupancy (%)	CDK6 Occupancy (%)
1	98.4615	95.5714	100.336	92.1591		1	100.092	99.4068	94.3537	97.1889
0.522879	92.4359	98.5714	101.174	87.0455		0.522879	96.1609	87.0339	66.8707	82.212
0.045757	77.3077	96.4286	95.1342	69.6591		0.045757	83.908	54.9153	30.6122	59.9078
-0.43136	52.6923	93.2857	90.7718	50.6818		-0.43136	64.8276	29.661	14.966	37.788
-0.90849	35.3846	87.1429	84.7315	23.8636		-0.90849	47.8161	10.1695	6.80272	23.5023
-1.38561	20.5128	74.7143	70.6376	15.9091		-1.38561	23.908	-3.38983	-5.44218	12.4424
-1.86273	14.1026	59	44.9664	9.09091		-1.86273	14.2529	-2.54237	-2.72109	10.5991
-2.33985	6.41026	34.1429	25.6711	10.2273		-2.33985	8.50575	-3.38983	-3.40136	5.99078
-2.81697	3.84615	22	12.9195	6.81818		-2.81697	3.90805	-11.0169	-4.7619	7.37327
-3.29409	3.84615	14.5714	8.05369	7.95455		-3.29409	6.2069	-4.23729	-3.40136	3.68664
-3.77121	7.69231	8.57143	1.67785	3.40909		-3.77121	3.21839	-13.5593	-8.84354	1.84332

## Sheet: Figure 4
All reported IC50 values represent the mean ± S.E.M. for three independent IC50 experiment. See Supplementary Data 2 for the replicate IC50 values.
The source data for all dendrograms is the mean IC50 value reported in Supplementary Data 3 for the individual compound/target pairs.
CCT251545 Occupancy Dose Response Curves					BMS-265246 Occupancy Dose Response Curves					K03861 Occupancy Dose Response Curves
LOG10([CCT251545]), (LOG10(µM))	CDK2 Occupancy (%)	CDK8 Occupancy (%)	CDK19 Occupancy (%)		LOG10([BMS-265246]), (LOG10(µM))	CDK2 Occupancy (%)	CDK8 Occupancy (%)	CDK19 Occupancy (%)		LOG10([K03861]), (LOG10(µM))	CDK2 Occupancy (%)	CDK8 Occupancy (%)	CDK19 Occupancy (%)
1	3.34076	100.182	90.6757		1	94.163	98.3146	91.3559		1	69.697	96.9912	92.973
0.522879	8.24053	96.4545	88.5135		0.522879	92.8414	96.8539	91.8644		0.522879	43.5262	97.2566	92.973
0.045757	9.35412	97.3636	88.9189		0.045757	90.4405	97.4157	88.9831		0.045757	31.9559	97.5221	90.6757
-0.43136	9.35412	96.1818	90		-0.43136	88.8767	95.3933	88.3051		-0.43136	9.91736	95.9292	89.4595
-0.90849	10.0223	95.5455	87.4324		-0.90849	76.2115	96.6292	86.9492		-0.90849	8.81543	94.8673	90.4054
-1.38561	9.57684	94.5455	87.4324		-1.38561	56.1674	96.7416	87.4576		-1.38561	15.427	92.1239	88.2432
-1.86273	9.79955	89.0909	80.2703		-1.86273	33.4802	94.4944	86.6102		-1.86273	10.7438	76.6372	77.027
-2.33985	7.34967	73.8182	65.8108		-2.33985	20.0441	92.0225	83.8983		-2.33985	6.06061	47.7876	59.3243
-2.81697	4.00891	43.6364	41.8919		-2.81697	12.3348	81.236	68.4746		-2.81697	4.40771	23.0088	28.3784
-3.29409	4.23163	16.3636	14.8649		-3.29409	8.14978	52.809	45.2542		-3.29409	-17.6309	12.3894	5.40541
-3.77121	-10.9131	9.09091	1.35135		-3.77121	5.94714	22.4719	16.9492		-3.77121	3.58127	5.30973	-5.40541

## Sheet: Figure 5
		Panel A
		LOG10([RGB-286638]), (LOG10(µM))	CDK2 Occupancy (%)	CDK6 Occupancy (%)	CDK7 Occupancy (%)
		1	98.1016	95.6028	97.4684
		0.522879	98.1016	95.6738	96.5823
		0.045757	96.9519	96.3121	97.0886
		-0.43136	95.1872	95.1064	93.9241
		-0.90849	90.2941	90.4255	87.0886
		-1.38561	78.6096	76.8794	72.7848
		-1.86273	57.754	49.6454	53.2911
		-2.33985	30.4813	19.8582	31.2658
		-2.81697	11.4973	7.0922	12.6582
		-3.29409	5.61497	2.12766	6.32911
		-3.77121	0.26738	0	1.26582
		Panel B
		Time (Min)	CDK6			CDK2			CDK7
		0	82.1951	85.1351	80.5402	86.242	90.073	94.3307	45.9842	22.0408	40.0298
		2.97013	79.5935	83.3333	77.8966	79.5117	80.9002	88.1102	63.5317	37.2109	59.6726
		5.97045	77.3984	80.6306	74.3678	73.673	73.2847	82.0472	70.1207	47.8912	70.0893
		8.97078	75.7724	78.2883	76.8161	68.5138	66.4964	75.5906	76.2242	55.3742	82.1429
		11.9714	73.9024	76.5766	70.3448	64.0977	61.0706	70.5249	80.0388	60.068	80.8036
		14.9718	72.7642	74.3243	69.1954	59.9363	55.5961	65.5381	83.1599	63.8775	88.244
		17.9723	71.5447	72.4324	67.4713	56.1571	50.7299	61.601	84.339	67.0068	93.006
		20.9723	70.4878	71.2613	68.046	52.6752	47.2263	57.3753	86.0036	69.5238	91.8155
		23.9731	69.0244	70.3604	68.6207	49.9788	43.4307	53.9895	87.5988	70.4762	91.0714
		26.9737	68.8618	68.5586	67.4713	47.0913	40.219	51.2336	87.252	72.2449	92.2619
		29.9742	67.3171	67.8378	66.8966	44.5011	36.91	47.9003	89.6796	72.7211	93.4524
		32.9743	67.6423	66.9369	67.1264	42.1444	34.1363	45.2756	87.9456	74.1497	99.1071
		35.9749	67.2358	66.5766	66.0919	39.724	31.4599	43.3596	89.8183	75.5102	100.298
		38.9753	66.8293	66.3063	62.7586	37.5584	29.5864	40.3675	90.3731	75.102	97.619
		41.9753	66.2602	65.9459	64.2529	36.0722	27.129	39.4488	91.4829	75.102	91.6667
		44.9758	65.8537	65.4955	64.8276	33.3121	25.1582	36.6667	90.2344	75.6463	98.2143
		47.9761	65.935	65.6757	62.9885	31.6136	23.6253	35.2756	90.5812	75.6463	95.5357
		50.9766	65.4471	65.4955	62.7586	29.9788	21.8978	32.9134	90.3038	76.1905	93.006
		53.9771	65.4471	65.1351	65.2874	27.983	20.1946	30.7874	91.4135	76.0544	98.3631
		56.9772	65.3658	64.9549	60	27.3885	18.0049	30.0525	90.2344	75.9184	90.9226
		59.9777	65.935	64.3243	61.3793	25.9023	17.2749	28.5564	91.3442	77.1429	90.625
		62.9781	65.2845	65.1351	63.2184	24.4161	15.8151	27.3753	89.6796	76.8708	95.5357
		65.9785	65.4471	65.3153	60.5747	22.9299	14.3552	26.2992	88.7779	75.8503	90.1786
		68.9792	64.9594	65.2252	60.5747	21.4437	13.6253	25.1706	90.0957	76.8708	93.4524
		71.9792	65.2845	65.0451	59.7701	20.5945	12.1655	24.252	91.2054	76.8708	93.6012
		74.9799	66.5854	64.7748	60.1149	19.5329	10.9489	22.6509	90.1651	77.8912	92.4107
		77.9802	66.1789	63.1531	60.4598	18.6837	9.73236	22.8871	89.8183	79.1837	90.625
		80.9806	65.6098	62.2522	61.2644	17.8344	9.00243	20.7612	89.957	79.932	91.8155
		83.9813	65.935	62.4324	59.4253	16.9851	7.29927	19.9738	90.5119	81.6326	91.9643
		86.9817	65.2845	62.0721	57.1264	15.9236	6.56934	19.9213	88.2231	82.517	86.0119
		89.9825	66.5854	60.991	58.046	15.2866	4.86618	19.1601	88.2924	82.7211	83.1845
		92.9826	66.8293	61.1712	59.6552	14.4374	4.86618	17.5853	88.9166	82.9932	85.7143
		95.9831	67.2358	60.991	61.3793	14.0127	4.37956	17.3228	87.4601	82.9932	87.3512
		98.9837	66.748	60.9009	57.2414	13.1635	3.16302	16.7979	87.5295	84.8299	92.2619
		101.984	66.9106	60.3604	57.8161	13.1635	2.43309	17.3228	87.3908	82.9932	87.2024
		104.984	67.3984	60.6306	59.1954	11.6773	1.45985	15.2231	86.3504	84.8299	84.0774
		107.985	67.2358	58.6487	58.6207	11.0403	0	16.273	87.6682	88.0272	80.9524
		110.985	67.4797	58.4685	60.3448	10.1911	0	13.6483	86.6972	87.0748	88.0952
		113.986	66.9106	60.991	56.3218	9.34183	0	15.2231	87.3908	83.1973	78.869
		116.986	68.2114	57.1171	56.4368	9.34183	-2.18978	13.3858	86.2117	89.1157	90.7738
		119.987	66.8293	56.6667	57.931	8.49257	-2.18978	13.9108	86.8359	88.5714	81.8452
		122.987	68.1301	56.1261	57.4713	8.28025	-2.91971	12.8609	85.0326	89.5238	78.869
		125.988	68.1301	56.5766	52.7586	8.06794	-3.64963	11.0236	85.31	89.932	87.5
		128.988	67.561	56.1261	54.4828	7.00637	-3.89294	12.5984	86.3504	89.7959	85.2679
		131.988	68.374	56.5766	52.7586	6.36943	-4.62287	12.336	85.7262	89.5918	88.6905
		134.989	68.6179	57.7478	57.3563	5.09554	-5.59611	12.5984	85.1713	87.0748	78.125
		137.989	68.6179	60.7207	55.1724	4.67091	-4.13625	11.5486	86.4198	82.7211	86.1607
		140.99	68.2927	64.8649	57.4713	4.88323	-4.37956	11.811	85.3794	77.2109	79.7619
		143.99	67.8862	65.8559	58.2759	4.88323	-4.37956	10.2362	84.6858	73.8095	70.3869
		146.99	68.5366	66.3063	51.1494	3.39703	-5.10949	10.2362	85.5181	74.0816	73.0655
		149.991	68.2927	67.3874	57.7011	3.60934	-4.86618	11.811	84.6165	72.585	76.0417
		152.992	68.0488	66.5766	56.2069	2.76008	-4.86618	10.2362	85.102	73.6054	83.3333
		155.992	68.5366	67.6577	47.3563	3.39703	-5.3528	10.4987	83.8535	72.6531	74.4048
		158.992	69.1057	66.5766	51.6092	2.33546	-5.83942	11.811	84.6858	72.3809	63.6905
		161.993	68.374	66.8469	53.5632	2.76008	-6.08272	9.18635	82.7438	71.5646	91.0714
		164.993	69.0244	67.3874	56.8965	1.91083	-6.08272	10.2362	84.2003	72.9932	81.994
		167.994	68.7805	66.7568	57.7011	0.636943	-6.56934	9.44882	83.7842	72.449	84.5238
		170.994	68.0488	66.3063	50.1149	1.91083	-7.05596	8.92388	81.9809	72.7211	75.8929
		173.995	69.2683	67.2973	47.0115	1.27389	-7.05596	9.71129	83.2987	72.3809	89.4345
		176.995	69.6748	67.3874	59.5402	0.636943	-7.54258	8.92388	84.4777	71.7007	77.9762
		179.995	68.8618	66.9369	53.1035	0.424628	-8.27251	10.7612	83.4374	71.1565	72.0238
		182.996	68.1301	67.6577	55.8621	0.212314	-7.29927	10.2362	82.397	71.9048	80.9524
		185.996	68.6992	66.7568	57.0115	0.424628	-7.78589	7.87402	84.0616	71.9048	80.0595
		188.996	69.0244	66.3964	53.7931	0.212314	-8.0292	8.66142	82.397	70.8843	78.125
		191.996	69.3496	66.3964	60.3448	-0.424628	-8.0292	10.2362	82.3276	72.3129	72.4702
		194.996	68.5366	66.1261	58.8506	-0.424628	-8.75912	8.66142	83.9922	71.3605	63.8393
		197.996	68.0488	65.2252	56.5517	-0.424628	-8.0292	10.4987	82.6744	71.0884	75.744
		200.996	68.9431	65.8559	54.4828	-1.06157	-7.78589	7.34908	82.397	72.6531	83.631
		203.996	69.1057	66.1261	51.6092	-1.4862	-9.00243	9.18635	84.8245	71.2245	73.2143
		206.996	68.0488	64.8649	55.8621	-1.27389	-8.51581	8.13648	84.0616	72.7211	70.0893
		209.996	68.5366	65.3153	60.8046	-1.4862	-8.27251	7.87402	82.2583	70.8163	74.5536
		212.996	68.0488	65.4955	54.2529	-2.12314	-8.51581	8.39895	81.9115	72.2449	71.2798
		215.996	67.0732	64.1441	57.3563	-2.12314	-8.27251	8.66142	80.9405	71.9048	68.006
		218.996	68.1301	66.036	53.6782	-1.91083	-8.51581	8.66142	81.9809	69.6599	69.6429
		221.996	67.0732	64.5946	49.0805	-1.69851	-9.48905	8.66142	80.6631	69.7959	77.0833
		224.996	67.3171	64.7748	58.046	-2.33546	-9.00243	7.61155	80.3856	71.0204	77.6786
		227.996	66.6667	63.964	55.2874	-1.91083	-8.27251	6.29921	84.7552	72.585	64.881
		230.996	66.748	63.964	53.4483	-3.18471	-9.00243	7.34908	80.6631	70.6122	72.1726
		233.996	66.5041	63.4234	55.0575	-2.76009	-9.24574	7.08661	83.2293	71.2925	74.5536
		236.996	66.1789	64.7748	56.7816	-3.18471	-7.78589	7.61155	85.5181	68.5714	62.6488
		239.996	65.6911	64.3243	56.5517	-1.69851	-8.75912	7.61155	81.0792	69.4558	75.1488
		242.996	66.4228	63.0631	56.3218	-2.76009	-7.29927	7.87402	82.6744	69.7959	76.3393
		245.996	65.6911	63.5135	59.5402	-2.76009	-8.0292	8.66142	82.397	69.0476	68.4524
		248.996	65.6911	63.0631	59.5402	-2.33546	-8.27251	8.13648	81.4954	70.068	77.0833
		251.996	65.7724	63.1531	61.6092	-3.18471	-6.56934	7.61155	82.3276	68.6395	82.7381
		254.996	65.8537	64.3243	54.7126	-2.9724	-7.78589	8.66142	80.5243	67.551	74.1071
		257.996	64.9594	63.3333	57.7011	-2.76009	-6.81265	8.13648	85.2407	70.4082	62.2024
		260.996	65.1219	63.8739	51.954	-3.18471	-6.32603	5.24934	83.0212	68.0272	80.6548
		263.996	63.9024	63.4234	57.1264	-2.76009	-6.81265	9.18635	83.8535	68.6395	70.6845
		266.996	65.5285	63.1531	57.4713	-2.12314	-6.56934	8.92388	83.7842	68.0272	91.369
		269.996	64.7968	62.5225	59.6552	-2.9724	-4.86618	8.92388	81.2873	68.9116	72.9167
		272.996	65.8537	62.5225	60.3448	-2.76009	-5.59611	8.66142	80.8711	70.3401	74.8512
		275.996	64.3902	62.0721	53.3333	-3.18471	-5.83942	8.66142	78.9985	67.0748	80.0595
		278.996	65.2032	62.6126	63.7931	-2.12314	-6.08272	7.61155	80.5243	67.8231	80.6548
		281.996	64.8781	62.0721	57.7011	-2.12314	-4.62287	9.71129	80.1776	69.4558	75
		284.996	65.7724	63.3333	62.8736	-1.91083	-4.62287	8.39895	78.513	68.5034	75.2976
		287.996	63.5772	62.5225	61.3793	-2.12314	-5.10949	8.92388	79.8308	68.2993	76.6369
		290.996	62.6016	62.5225	59.8851	-1.91083	-5.3528	9.71129	80.5243	69.932	91.2202
		293.996	64.5529	62.8829	61.8391	-1.69851	-3.89294	9.44882	78.9985	67.9592	82.2917

## Sheet: Supplementary Figure S1
		CDK	Relative BRET Signal				Relative BRET Signal				Relative BRET Signal			Relative BRET Signal
			Probe 1	Probe 1b	Probe 1c		Probe 2	Probe 2b	Probe 2c		Probe 3	Probe 3b		Probe 5	Probe 4
		CDK1 + Cyclin E1	2.04	1.68	1.52		1.08	1.11	1		1.23	1.04		2.46	3.1
		CDK2 + Cyclin E1	5.37	4.44	6.63		1.04	1.02	1		2.45	1.29		11.56	8.83
		CDK3 + Cyclin E1	5.25	3.16	3.31		1.08	1.05	0.97		1.55	1.11		5.63	9.16
		CDK4 + Cyclin D1	4.34	1.36	3.02		5.53	1.46	3.57		1.43	1.07		4.3	1.37
		CDK5 + CDK5R1	4.6	2.4	4.36		1.09	0.97	1.02		1.8	1.1		9.46	5.55
		CDK6 + Cyclin D1	3.05	1.18	2.06		4.09	1.86	3.53		1.18	1		3.14	1.46
		CDK7	4.36	1.13	2.01		1.03	1.11	1.03		1.76	1.1		3.21	1.33
		CDK8 + Cyclin C	1.22	1.04	1.06		1.04	1.07	1.03		5.08	3.01		1.07	1.08
		CDK9 + Cyclin K	8.5	2.76	8.06		1.63	1.07	1.17		8.18	3.64		3.74	3.53
		CDK10 + Cyclin L2	2.48	1.05	1.33		1.03	1.18	1.04		1.15	1		2.67	1.43
		CDK11A + Cyclin L2	5.38	1.23	2.09		1.05	1.14	0.99		1.14	0.96		1.14	1.06
		CDK11B + Cyclin L2	5.85	1.16	1.91		1.06	1.26	1.01		1.05	0.97		1.13	1.03
		CDK12 + Cyclin K	1.25	1.05	1.13		1.03	1.08	1.04		1.21	1.08		1.44	1.39
		CDK13 + Cyclin K	1.29	1	1.11		1.01	1.07	0.97		1.17	1.02		1.29	1.29
		CDK14 + Cyclin Y	5.96	2.07	3.33		1.25	1	1.02		2.18	1.21		3	1.26
		CDK15 + Cyclin Y	5.69	2.82	4.76		1.09	1.14	1.08		2.51	1.09		3.31	1.74
		CDK16 + Cyclin Y	5.63	2.37	2.27		1.19	0.97	1.07		6.4	1.42		4.83	2.21
		CDK17 + Cyclin Y	6.27	2.13	2.51		1.32	1	1.05		8.31	1.58		6.44	2.21
		CDK18 + Cyclin Y	8.23	1.98	2.72		1.23	1.04	1.04		6.22	1.36		8.15	3.25
		CDK19 + Cyclin C	1.13	1.03	1.06		1.05	1.03	1		2.37	1.67		1.06	1.02
		CDK20 + Cyclin H	1.2	1.02	1.03		1.05	1.39	0.99		0.91	0.79		5.61	2.93

## Sheet: Supplementary Figure 2
		mBRET Technical Replicates CDK1 with Probe 4						mBRET Technical Replicates CDK2 with Probe 5					mBRET CDK3 with Probe 4			mBRET CDK4 with Probe 2
	LOG10([probe 4]), (LOG10(µM))	1	2	3	4		LOG10([probe 5]), (LOG10(µM))	1	2	3	4		LOG10([probe 4]), (LOG10(µM))	mBRET		LOG10([probe 2]), (LOG10(µM))	mBRET
	0.122216	20.56	19.19	18.2	18.38		0	93.7	88.42	93.22	90.52		0	38.83		-0.30103	23.5
	-0.17881	19.69	17.83	17.13	17.89		-0.30103	87.88	81.57	85.45	86.49		-0.30103	39.77		-0.60206	27.3
	-0.47984	10.92	11.32	10.56	10.81		-0.60206	45.81	45.5	45.26	45.14		-0.60206	19.97		-0.90309	23.9
	-0.78087	6	5.93	5.52	5.57		-0.90309	19.62	20.31	20.03	18.68		-0.90309	8.54		-1.20412	20
	-1.0819	4.65	4.4	4.46	4.42		-1.20412	10.68	10.69	10.23	10.1		-1.20412	5.32		-1.50515	15.1
	-1.38293	4.33	4.06	4.11	3.9		-1.50515	8.06	8.11	7.9	7.91		-1.50515	4.41		-1.80618	11.4
	-1.68396	3.9	3.97	3.95	3.8		-1.80618	7.65	7.14	7.02	7.16		-1.80618	4.23		-2.10721	9.82
	-1.98499	3.93	3.8	3.87	3.89		-2.10721	7.01	6.89	6.89	6.97		-2.10721	3.81
	-2.28602	3.83	3.81	3.87	3.89		-2.40824	6.8	6.53	6.77	6.65
	-2.58705	4	3.78	3.74	3.78		-2.70927	6.66	6.54	6.26	6.67
	-2.88808	3.8	3.95	3.94	3.72		-3.0103	6.8	6.53	6.62	6.69
	mBRET CDK5 with Probe 1				mBRET Technical Replicates CDK6 with Probe 2						mBRET Technical Replicates CDK7 with Probe 5						mBRET Technical Replicates CDK8 with Probe 3
	LOG10([probe 1]), (LOG10(µM))	mBRET		LOG10([probe 2]), (LOG10(µM))	1	2	3	4		LOG10([probe 5]), (LOG10(µM))	1	2	3	4		LOG10([probe 3]), (LOG10(µM))	1	2	3	4
	0.30103	48.44		-0.60206	33.56	33.5	34.21	33.3		0	14.39	14.54	14.58	14.57		-0.30103	11.91	12.4	11.82	12.29
	0	56.48		-0.90309	31.49	31.36	33.19	32.04		-0.30103	12.31	13.03	12.69	12.35		-0.60206	12.5	12.49	12.4	12.54
	-0.30103	56.53		-1.20412	25.54	23.63	27.02	25.62		-0.60206	8.21	8.14	10.55	7.81		-0.90309	11.03	10.92	11.1	10.8
	-0.60206	46.71		-1.50515	17.85	20.29	20.31	19.58		-0.90309	4.93	5.32	5.12	5.08		-1.20412	8.75	9.3	9.09	8.48
	-0.90309	41.3		-1.80618	14.23	13.54	13.45	12.9		-1.20412	4.24	4.37	4.32	4.25		-1.50515	7.22	7.42	7.09	6.77
	-1.20412	22.39		-2.10721	9.54	8.77	9.39	8.98		-1.50515	2.88	4.07	3.79	3.98		-1.80618	5.78	5.96	5.68	5.59
	-1.50515	15.41		-2.40824	8.16	6.51	6.86	6.88		-1.80618	4	3.82	3.89	3.97		-2.10721	5.17	5.18	5.12	4.98
	-1.80618	10.23		-2.70927	5.17	5.12	5.49	5.39		-2.10721	3.85	4.02	3.9	3.77		-2.40824	4.6	4.59	4.69	4.53
										-2.40824	3.84	3.67	3.88	3.98		-2.70927	4.26	4.36	4.34	4.31
										-2.70927	3.56	3.92	3.83	4.03		-3.0103	4.16	4.15	4.21	3.98
										-3.0103	3.82	3.94	3.79	3.83
		mBRET Technical Replicates CDK9 with Probe 3						mBRET Technical Replicates CDK10 with Probe 1						mBRET Technical Replicates CDK11a with Probe 1					mBRET CDK11b with Probe 1
	LOG10([probe 3]), (LOG10(µM))	1	2	3	4		LOG10([probe 1]), (LOG10(µM))	1	2	3	4		LOG10([probe 1]), (LOG10(µM))	1	2	3	4		LOG10([probe 1]), (LOG10(µM))	mBRET
	-0.30103	38.62	38.05	37.81	37.6		0	17.47	16.73	17.26	17.02		0	25.52	21.07	25.36	24.89		0	40.9
	-0.60206	41.42	38.49	38.84	38.03		-0.30103	17.33	13.66	16.72	18.72		-0.30103	24.56	26.41	23.02	24.48		-0.30103	33.87
	-0.90309	35.81	34.22	33.24	32.9		-0.60206	16.42	14.58	12.22	14.49		-0.60206	16.96	18.64	18.26	23.55		-0.60206	27.22
	-1.20412	29	26.66	25.64	24.92		-0.90309	9.93	8.61	9.05	10.47		-0.90309	13.59	12.74	15.25	17.04		-0.90309	17.65
	-1.50515	20.4	19.11	17.09	16.86		-1.20412	8.5	7.48	8.27	7.76		-1.20412	10.62	10.55	11.47	11.53		-1.20412	11.69
	-1.80618	13.74	12.63	11.61	11.05		-1.50515	5.29	5.52	5.43	5.95		-1.50515	7.7	7.95	7.38	7.57		-1.50515	8.14
	-2.10721	9.04	8.82	7.94	8.01		-1.80618	4.83	4.81	4.82	4.87		-1.80618	5.59	5.77	5.35	5.61		-1.80618	6.23
	-2.40824	6.89	6.47	6.42	6.39		-2.10721	4.36	4.32	4.3	4.49		-2.10721	4.78	5.06	4.72	4.83		-2.10721	5.26
	-2.70927	5.31	5.14	5.26	5.17		-2.40824	4.18	4.14	4.03	4.2		-2.40824	4.38	4.36	4.37	4.49
	-3.0103	4.56	4.39	4.57	4.53		-2.70927	4.03	4	3.87	4.04		-2.70927	4.13	4.12	4.12	4.13
							-3.0103	3.96	3.77	3.84	3.8		-3.0103	3.69	3.84	3.8	3.89
		mBRET Technical Replicates CDK12 with Probe 1						mBRET Technical Replicates CDK13 with Probe 1						mBRET Technical Replicates CDK14 with Probe 1						mBRET Technical Replicates CDK15 with Probe 1
	LOG10([probe 1]), (LOG10(µM))	1	2	3			LOG10([probe 1]), (LOG10(µM))	1	2	3			LOG10([probe 1]), (LOG10(µM))	1	2	3	4		LOG10([probe 1]), (LOG10(µM))	1	2	3	4
	0	6.596	6.091	6.887			0	6.71	6.41	5.91			0.30103	45.26	40.18	52	45.32		0	36.7	37.37	36.31	37.67
	-0.30103	7.532	6.906	7.205			-0.30103	7.12	6.77	6.91			0	49.72	40.26	46.42	51.28		-0.30103	36.43	41.79	39.06	39.16
	-0.60206	6.088	6.402	6.555			-0.60206	6.24	6.44	6.27			-0.30103	45.77	47.44	46.31	45.98		-0.60206	32.19	36.96	39.03	37.98
	-0.90309	5.409	5.399	4.973			-0.90309	5.39	5.45	5.65			-0.60206	36.93	37.17	40.22	39.07		-0.90309	27.49	28.82	33.51	31.23
	-1.20412	4.75	5.013	5.465			-1.20412	4.95	4.8	4.83			-0.90309	27.21	32.75	30.66	28.4		-1.20412	18.53	22.98	21.12	22.16
	-1.50515	4.361	4.008	4.546			-1.50515	4.66	4.43	4.38			-1.20412	20.98	19.23	21.91	25.07		-1.50515	18.2	15.67	16.34	17.17
	-1.80618	3.711	4.881	4.318			-1.80618	3.86	4.18	4.12			-1.50515	12.26	14.01	14.22	13.99		-1.80618	11.15	12.29	12.21	13.19
	-2.10718	3.863	3.916	4.121			-2.10718	3.98	3.96	3.99			-1.80618	9.28	10.25	10.73	10.86		-2.10721	7.34	7.91	8.85	8.12
	-2.40827	3.65	3.601	3.79			-2.40827	3.77	3.78	4.22			-2.10721	6.57	6.78	6.8	7.63		-2.40824	5.71	6.21	6.32	6.1
	-2.7093	3.488	3.685	3.625			-2.7093	3.73	3.73	3.71			-2.40824	5.42	5.56	5.46	5.72		-2.70927	4.95	4.87	5.04	4.92
													-2.70927	4.61	4.85	4.7	4.96
		mBRET Technical Replicates CDK16 with Probe 1						mBRET Technical Replicates CDK17 with Probe 1						mBRET Technical Replicates CDK18 with Probe 1						mBRET Technical Replicates CDK19 with Probe 3
	LOG10([probe 1]), (LOG10(µM))	1	2	3	4		LOG10([probe 1]), (LOG10(µM))	1	2	3	4		LOG10([probe 1]), (LOG10(µM))	1	2	3	4		LOG10([probe 3]), (LOG10(µM))	1	2	3	4
	0	31.16	36.97	35.28	40.17		0	33.51	41.75	43.53	39.62		0	50.92	58.7	57.47	59.57		-0.30103	10.95	10.58	10.53	10.65
	-0.30103	32.24	36.16	37.27	42.75		-0.30103	30.8	40.27	48.45	41.16		-0.30103	55.6	56.57	55.62	56.36		-0.60206	10.72	10.69	10.79	10.43
	-0.60206	28.13	25.34	27.7	27.16		-0.60206	25.49	31.49	34.27	34.15		-0.60206	40.57	41.46	39.3	45.08		-0.90309	9.11	9.46	9.5	9.42
	-0.90309	19.23	22.25	20.38	19.27		-0.90309		21.98	24.73	23.97		-0.90309		29.47	38.2	34.17		-1.20412	7.67	7.74	7.63	7.41
	-1.20412	16.33	14.04	14.92	13.93		-1.20412	15.39	16.23	15.73	16.68		-1.20412	16.48	19.68	20.05	20.29		-1.50515	6.33	6.39	6.21	6.19
	-1.50515	9.56	9.85	11.05	10.51		-1.50515	10.27	9.79	10.93	10.65		-1.50515	11.94	11.17	13.74	13.21		-1.80618	5.4	5.4	5.11	5.09
	-1.80618	7.03	7.76	7.07	7.37		-1.80618	7.63	7.73	8.11	7.64		-1.80618	7.4	9.36	9.35	9.58		-2.10721	4.56	4.73	4.67	4.52
	-2.10721	5.43	5.99	5.54	5.88		-2.10721	5.52	6.01	5.85	6.02		-2.10721	5.91	6.88	6.86	6.73		-2.40824	4.39	4.31	4.41	4.32
	-2.40824	4.81	5.05	4.88	4.68		-2.40824	4.91	5.25	4.86	5.02		-2.40824	4.79	5.44	5.59	5.67		-2.70927	4.17	4.17	4.13	4.13
	-2.70927	4.25	4.44	4.51	4.31		-2.70927	4.39	4.5	4.39	4.54		-2.70927	4.43	4.85	4.8	4.81		-3.0103	4.07	4.03	3.9	4.06
	mBRET CDK20 with Probe 4
	LOG10([probe 4]), (LOG10(µM))	mBRET
	0	15.17
	-0.30103	16.27
	-0.60206	9.99
	-0.90309	5.81
	-1.20412	4.43
	-1.50515	4.2
	-1.80618	4.05
	-2.10721	3.94

## Sheet: Supplementary Figure 3
	CDK1 with Probe 4 mBRET Values						CDK2 with Probe 5 mBRET Values						CDK3 with Probe 4 mBRET Values						CDK4 with Probe 2 mBRET Values
	LOG10([Dinaciclib]), (LOG10(µM))	1.33μM	0.66μM	0.33μM	0.17μM		LOG10([AT7519]), (LOG10(µM))	1μM	0.5μM	0.25μM	0.13μM		LOG10([Dinaciclib]), (LOG10(µM))	1μM	0.5μM	0.25μM	0.13μM		LOG10([Palbociclib]), (LOG10(µM))	0.5μM	0.25μM	0.13μM	0.063μM	0.031μM	0.016μM
	1.30103	4.48	4.5	4.27	4.06		1	10.72	10.99	8.48	8		1.30103	4.67	4.75	4.48	4.12		0.69897	3.97	3.98	3.94	3.78	3.77	3.72
	0.823909	4.52	4.69	4.52	4.04		0.522879	19.83	16.41	10.81	8.25		0.69897	5.19	5.32	4.44	4.14		0.221849	4.46	4.5	4.18	4.07	4.14	3.88
	0.346787	5.32	5.33	4.6	4.16		0.045757	37.82	27.97	16.74	10.11		0.09691	7.05	6.64	5.07	4.38		-0.25527	5.47	6.03	4.93	4.48	3.94	4.04
	-0.13033	6.43	6.12	5.16	4.3		-0.43136	58.66	47.6	26.27	12.66		-0.50515	9.97	9.17	6.26	4.63		-0.73239	7.86	7.83	6.21	5.32	4.49	4.17
	-0.60746	6.59	6.87	5.52	4.41		-0.90849	76.17	63.34	32.47	13.89		-1.10721	11.82	11.97	7.05	4.86		-1.20952	13.1	12.7	9.73	6.89	5.48	4.62
	-1.08458	7.51	7.86	5.69	4.39		-1.38561	83.06	71.59	36.22	15.21		-1.70927	17.7	16.58	8.87	5.29		-1.68664	19.5	19.5	15.1	10.4	7.31	5.73
	-1.5617	9.73	9.69	6.71	4.75		-1.86273	86.66	71.57	36.48	14.53		-2.31133	28.21	27.58	13.34	6.55		-2.16376	22.9	23.8	20.7	14.7	10.4	7.44
	-2.03882	12.91	13.61	8.47	5.1		-2.33985	87.95	75.19	38.47	15.56		-2.91339	35.38	36.15	18.27	7.7		-2.64088	25.8	28.5	23.9	19	12.7	10
	-2.51594	17.14	16.8	9.92	5.57		-2.81697	87.99	73.72	39.26	16.45		-3.51545	37.22	39.34	19.92	8.5		-3.118	24.3	26.4	25.1	20.3	15.6	11.1
	-2.99306	18.3	18.2	11.25	6.03								-4.11751	38.14	39.4	19.14	8.43		-3.59512	25.5	28.8	25.3	20.6	15.2	10.8
	-3.47018	18.34	18.22	11.06	6.03								-4.71957	38.36	38.87	19.48	8.48		-4.07224	24.6	27.5	23.1	18.8	14.9	11.3
	CDK5 with Probe 1 mBRET Values										CDK6 with Probe 2 mBRET Values								CDK7 with Probe 5 mBRET Values
	LOG10([Dinaciclib]), (LOG10(µM))	2μM	1μM	0.5μM	0.25μM	0.13μM	0.063μM	0.031μM	0.016μM		LOG10([Palbociclib]), (LOG10(µM))	1μM	0.5μM	0.25μM	0.13μM	0.063μM	0.031μM	0.016μM	LOG10([Dinaciclib]), (LOG10(µM))	1μM	0.5μM	0.25μM
	1.30103	6.33	7.46	7.35	6.13	5.37	4.77	4.23	4.14		1.30103	3.51	3.81	4.12	4.1	4.32	4.1	3.76	1.30103	4.11	4.05	3.91
	0.823909	7.07	8.05	7.8	6.45	5.41	4.7	4.47	4.14		0.823909	3.57	3.8	4	4.02	3.78	3.67	3.99	0.823909	4.82	4.57	3.95
	0.346787	8.43	9.13	8.89	7.49	5.72	5.01	4.53	4.31		0.346787	3.58	3.68	3.85	4.05	3.83	3.8	3.86	0.346787	5.95	5.34	4.4
	-0.13033	11.28	12.42	11.5	8.88	6.85	5.33	4.79	4.3		-0.13033	3.84	4.06	4.27	4.24	4.03	3.9	3.85	-0.13033	8.79	7	4.85
	-0.60746	17.02	20.41	18.21	13.7	8.84	6.3	5.11	4.49		-0.60746	4.34	4.58	4.84	4.76	4.41	3.96	3.57	-0.60746	11.69	9.14	5.38
	-1.08458	27.19	31.5	28.99	21.56	13.86	8.95	6.72	5.46		-1.08458	6.01	6.03	6.61	5.64	4.78	4.34	4.16	-1.08458	12.85	10.05	5.58
	-1.5617	34.79	43.45	41.42	33.74	22.79	13.55	9.88	6.74		-1.5617	9.67	9.95	9.63	8.3	6.36	4.88	4.41	-1.5617	12.15	9.97	5.37
	-2.03882	44.96	47.59	50.24	42.11	30.05	17.84	12.1	7.82		-2.03882	17.15	17.38	17.17	14.62	9.92	6.5	5.19	-2.03882	12.09	9.43	5.58
	-2.51594	43.33	55.46	52.49	45.65	33.05	20.81	13.57	9.34		-2.51594	23.04	24.57	25.91	22.26	16.25	10.17	7.05
	-2.99306	48.58	55.75	52.77	47.51	32.44	22.52	14.1	10.01		-2.99306	26.28	28.48	28.85	28.58	20.66	14.02	9.97
	-3.47018	50.07	57.15	54.98	49.16	36.47	24.33	15.26	9.91		-3.47018	28.29	29.22	32.07	29.56	22.68	15.56	11.94
	CDK8 with Probe 3 mBRET Values										CDK9 with Probe 3 mBRET Values								CDK10 with Probe 1 mBRET Values							CDK11a with Probe 1 mBRET Values
	LOG10([AST-487]), (LOG10(µM))	0.5μM	0.25μM	0.13μM	0.063μM	0.031μM	0.016μM				LOG10([Dinaciclib]), (LOG10(µM))	0.5μM	0.25μM	0.13μM	0.063μM	0.031μM	0.016μM	0.0078μM	LOG10([AT7519]), (LOG10(µM))	1μM	0.5μM	0.25μM	0.13μM	0.063μM		LOG10([AT7519]), (LOG10(µM))	1μM	0.5μM	0.25μM	0.13μM	0.063μM	0.031μM
	1.30103	4.01	4.35	4.33	4.04	3.83	3.87				1.30103	4.44	4.41	4.17	4.14	3.74	3.76	3.85	1	6.32	6.73	6.3	5.38	4.42		1	5.13	5.01	4.91	4.49	4.29	4.02
	0.823909	4.35	4.4	4.26	4.2	4.13	4.15				0.823909	4.58	4.55	4.01	3.83	3.86	3.79	3.64	0.522879	8.75	8.02	6.55	5.39	4.81		0.522879	5.09	5.06	4.98	4.32	4.14	4.12
	0.346787	4.73	4.55	4.41	4.16	3.95	3.96				0.346787	5.4	4.79	4.37	3.92	3.76	3.71	3.91	0.045757	10.84	10.77	8.47	6.64	5.49		0.045757	5.44	5.48	5.18	4.6	3.79	4.12
	-0.13033	4.95	4.81	4.31	4.24	4.04	3.88				-0.13033	7.14	6.26	4.98	4.36	4.03	3.87	3.7	-0.43136	14.1	16.23	12.65	9.68	6.97		-0.43136	6.77	6.36	5.81	5.05	4.46	4.05
	-0.60746	5.3	5.08	4.55	4.49	4.13	4.07				-0.60746	10.49	9.12	6.35	5.01	4.27	4.09	3.81	-0.90849	17.13	16.56	14.19	8.92	7.27		-0.90849	9.78	9.45	8.61	6.58	5.49	4.59
	-1.08458	7.26	6.98	5.85	4.87	4.48	4.29				-1.08458	17.56	14.75	9.62	6.69	5.05	4.44	3.95	-1.38561	18.83	19.27	15.42	10.44	7.39		-1.38561	17.13	16.34	14.33	11.01	8.16	5.76
	-1.5617	9.4	9.62	7.64	6.3	5.23	4.5				-1.5617	25.94	23.24	15.55	10.58	6.71	5.7	4.51	-1.86273	17.54	16.21	16.8	10.67	7.71		-1.86273	21.56	20.85	19.73	14.03	9.65	6.46
	-2.03882	11.05	10.55	8.88	6.99	5.64	4.78				-2.03882	32.55	30.65	22.79	14.9	10	7.06	5.3	-2.33985	20.09	16.71	15.17	10.52	7.95		-2.33985	22.91	22.64	22.45	15.41	11.18	6.69
	-2.51594	11.86	11.95	9.88	8.26	6.63	5.63				-2.51594	35.57	35.19	29.34	21.56	14.57	10.03	6.54	-2.81697	18.16	17.31	15.85	9.48	6.97		-2.81697	27.85	25.22	22.91	15.69	9.95	7.05
	-2.99306	12.04	12.12	10.62	8.83	7.01	5.86				-2.99306	37.62	37.58	31.49	24.42	16.45	11.1	7.47	-3.29409	20.36	17.48	15.98	10.73	7.45		-3.29409	30.78	28.1	23.84	16.16	11.28	7.96
	-3.47018	12.29	12.24	11.13	9.17	7.27	5.83				-3.47018	37.26	38.07	30.92	24.91	16.8	11.57	7.69	-3.77121	17.26	19.46	16.18	10.57	7.05		-3.77121	29.42	25.91	23.55	16.66	11.24	7.54
	CDK11b with Probe 1 mBRET Values										CDK12 with Probe 1 mBRET Values				CDK13 with Probe 1 mBRET Values				CDK14 with Probe 1 mBRET Values
	LOG10([AT7519]), (LOG10(µM))	1μM	0.5μM	0.25μM	0.13μM	0.063μM	0.031μM	0.016μM			LOG10([AT7519]), (LOG10(µM))	1μM	0.5μM		LOG10([AT7519]), (LOG10(µM))	1μM	0.5μM		LOG10([AT7519]), (LOG10(µM))	1μM	0.5μM	0.25μM	0.13μM	0.063μM	0.031μM	0.016μM
	1.30103	5.77	5.3	5.11	4.4	4.09	4.03	4.22			1	4.815	5.077		1	5.04	5.21		1	14	10.96	10.11	6.94	5.99	4.8	4.27
	0.823909	6.19	6.14	4.99	4.36	4.15	4.15	3.83			0.69897	5.442	4.929		0.69897	4.91	5.36		0.522879	16.31	13.83	11.72	8.91	6.23	5.15	4.38
	0.346787	7.97	6.78	5.8	4.67	4.22	3.96	3.92			0.39794	5.226	5.448		0.39794	5.51	5.72		0.045757	27.04	24.17	18.46	13.98	10	7.66	5.79
	-0.13033	11.73	9.08	7.17	5.45	4.59	4.33	4.04			0.09691	6.016	6.393		0.09691	5.68	6.2		-0.43136	39.35	33.13	29.43	22.98	14.44	10.69	8.15
	-0.60746	20.09	14.67	12.16	7.78	6.4	4.8	4.39			-0.20412	6.634	6.734		-0.20412	6.3	6.96		-0.90849	45.5	49.67	49.34	28.31	19.82	14.63	10.54
	-1.08458	29.69	23.82	20.02	11.48	8.04	6.02	4.93			-0.50515	6.57	6.693		-0.50515	6.22	6.4		-1.38561	55.23	57.84	52.27	36.85	27.07	19.51	12.93
	-1.5617	34.05	28.16	23.71	14.23	9.94	6.84	5.62			-0.80618	5.949	6.731		-0.80618	6.6	6.43		-1.86273	60.83	63.08	54.72	41.65	25.25	19.09	14.52
	-2.03882	35.91	30.67	25.53	16.37	10.81	7.52	5.42			-1.10721	6.426	6.655		-1.10721	6.13	6.68		-2.33985	60.02	63.6	56.61	39.49	27.17	20.91	14.52
	-2.51594	36.13	31.02	24	15.09	10.57	7.45	5.72			-1.40823	7.023	6.053		-1.40823	6.41	6.78		-2.81697	63.99	61.68	56.21	38.65	29.45	22.29	15.77
	-2.99306	37.35	32.5	26.56	15.93	11.8	7.9	5.72			-1.70928	5.919	6.506		-1.70928	6.2	6.31		-3.29409	62.85	66.94	51.03	41.26	26.67	21.24	17.3
	-3.47018	36.07	32.8	24.52	16.44	11.07	7.48	6.34			-2.01028	6.727	6.477		-2.01028	6.49	6.59		-3.77121	62.82	68.7	57.08	43.24	29.9	23.63	15.51
	CDK15 with Probe 1 mBRET Values										CDK16 with Probe 1 mBRET Values								CDK17 with Probe 1 mBRET Values
	LOG10([AT7519]), (LOG10(µM))	1μM	0.5μM	0.25μM	0.13μM	0.063μM	0.031μM	0.016μM			LOG10([AT7519]), (LOG10(µM))	1μM	0.5μM	0.25μM	0.13μM	0.063μM	0.031μM	0.016μM	LOG10([AT7519]), (LOG10(µM))	1μM	0.5μM	0.25μM	0.13μM	0.063μM	0.031μM	0.016μM
	1	7.89	8.63	7.09	5.85	5.51	4.24	4.06			1	6.88	7.46	6.07	5.13	4.62	4.06	3.76	1	8.53	8.63	7.18	5.88	5.01	4.31	4.1
	0.522879	12.28	11.41	9.26	7.31	5.72	4.65	4.41			0.522879	7.21	7.52	6.26	5.25	4.55	4.34	3.93	0.522879	8.48	7.02	7.06	5.65	4.74	4.28	3.94
	0.045757	19.5	20.14	16.89	11.24	8.19	5.92	5.03			0.045757	7.64	7.91	7.14	6.07	4.81	4.28	4.04	0.045757	9.19	9.24	7.84	5.71	4.82	4.35	3.98
	-0.43136	31.49	30.24	23.88	18.84	13.14	8.74	6.16			-0.43136	10.11	9.8	9.03	7.18	5.41	4.84	4.75	-0.43136	11.05	10.84	8.63	7.44	5.3	4.9	4.41
	-0.90849	40.92	41.37	36.68	28.45	20.14	13.63	9.91			-0.90849	15.19	15.15	13.42	9.88	7.27	6.03	4.93	-0.90849	18.29	16.2	14.06	10.89	7.23	6.5	5.28
	-1.38561	45.43	48.62	44.53	34.92	27.09	19	13.05			-1.38561	24.42	24.15	19.43	14.33	10.23	8.08	6.03	-1.38561	31.15	26.19	23.93	15.83	10.89	8.89	6.44
	-1.86273	49.47	50.98	47.45	36.58	28.39	19.51	15.23			-1.86273	30.86	29.03	25.74	16.93	12.67	8.4	6.35	-1.86273	40.8	37.23	32.49	20.52	13.49	9.81	7.88
	-2.33985	52.31	54.59	52.67	38.32	29.1	21.22	15.81			-2.33985	37.06	35.41	29.26	20.62	13.44	10.45	7.25	-2.33985	47.01	44.22	39.74	23.31	14.4	10.87	8.35
	-2.81697	52.29	52.73	48.85	38.25	28.98	22.97	15.82			-2.81697	38.73	37.5	31.82	21.36	14.45	11.21	7.89	-2.81697	39.79	41.38	35.05	24.06	15.09	11.58	8.43
	-3.29409	53.29	52.87	50.25	39.89	30.81	22.81	14.64			-3.29409	39.25	39.09	31.76	22.72	15.18	10.72	7.91	-3.29409	49.6	48.83	33.81	26.47	16.4	12.03	9.14
	-3.77121	49.97	52.79	51.88	42.18	32.21	23.42	14.91			-3.77121	39.14	36.85	33.36	22.09	15.21	12.33	7.73	-3.77121	51.02	50.22	35.79	21.82	14.78	11.09	8.53
	-4.24833	48.18	54.18	52.91	40.65	30.19	20.46	13.69			-4.24833	43.09	41.93	32.65	20.38	15.37	11.31	6.07	-4.24833	53.19	50.32	39.27	25.08	19.87	12.33	7.88
	CDK18 with Probe 1 mBRET Values										CDK19 with Probe 3 mBRET Values								CDK20 with Probe 4 mBRET Values
	LOG10([AT7519]), (LOG10(µM))	1μM	0.5μM	0.25μM	0.13μM	0.063μM	0.031μM	0.016μM			LOG10([AST-487]), (LOG10(µM))	1μM	0.5μM	0.25μM	0.13μM	0.063μM	0.031μM	0.016μM	LOG10([CTx-0294885]), (LOG10(µM))	1μM	0.5μM	0.25μM	0.13μM
	1	7.92	7.96	6.86	5.29	4.67	4.22	5.02			1.30103	3.89	4	4.2	4.02	4.05	3.88	3.77	1.30103	5.51	5.91	5.08	4.43
	0.522879	9.4	9.88	8.09	6.19	5.17	4.42	4.06			0.823909	4.29	4.21	4.28	3.98	3.89	3.75	3.92	0.823909	6.76	7.11	5.95	4.9
	0.045757	11.47	12.96	10.37	7.83	5.84	4.77	4.29			0.346787	4.38	4.41	4.33	4.06	4.01	3.81	3.92	0.346787	9.17	9.58	6.86	5.17
	-0.43136	22.24	20.8	18.05	12.6	9.58	6.73	5.09			-0.13033	4.61	4.52	4.5	4.14	4.07	3.93	3.88	-0.13033	12.04	12.4	8.34	5.59
	-0.90849	29.91	30.98	27	18.05	13.08	7.9	6.14			-0.60746	4.84	4.64	4.62	4.17	4.05	3.98	3.86	-0.60746	14.35	14.62	9.35	5.71
	-1.38561	39.52	41.55	36.71	25.24	16.72	11.93	8.28			-1.08458	5.07	5.34	4.93	4.47	4.24	3.98	4.09	-1.08458	14.66	15.91	9.86	6.14
	-1.86273	49.82	52.88	38.16	27.15	18.38	12.73	9.94			-1.5617	6.18	6.43	6.02	5.19	4.73	4.33	4.28	-1.5617	14.36	15.89	10.14	6.09
	-2.33985	61.29	60.68	40.38	33.03	21.99	15.93	8.87			-2.03882	7.52	7.66	6.95	6.1	5.31	4.64	4.55	-2.03882	15.35	15.85	10.3	6.17
	-2.81697	54.6	51.48	40.15	29.17	19.87	13.38	10.36			-2.51594	8.73	9.18	9.12	7.72	6.54	5.6	4.81	-2.51594	14.64	16.12	10.26	6.03
	-3.29409	55.03	55.33	48.25	33.06	24.12	17.51	10.07			-2.99306	9.51	9.88	10.14	8.52	7.36	6.03	5.23	-2.99306	15.23	16.09	10.75	6.09
	-3.77121	56.89	53.24	40.88	33.27	21.08	14.82	10.03			-3.47018	10.15	10.7	10.47	9.19	7.9	6.51	5.32	-3.47018	15.02	15.84	10.68	6
	-4.24833	56.14	57.69	41.06	34.37	22.5	14.14	7.46											-3.9473	15.17	16.27	9.99	5.81

## Sheet: Supplementary Figure 4
	CDK1 Kinase with Probe 4 mBRET Values									Cheng-Prusoff IC50 Replot
	LOG10([Dinaciclib]), (LOG10(µM))	1.33μM	0.66μM	0.33μM	0.17μM					[Probe 4] (uM)	Dinaciclib
	1.30103	4.48	4.5	4.27	4.06					1.33	0.013
	0.823909	4.52	4.69	4.52	4.04					0.66	0.015
	0.346787	5.32	5.33	4.6	4.16					0.33	0.011
	-0.13033	6.43	6.12	5.16	4.3					0.17	0.0076
	-0.60746	6.59	6.87	5.52	4.41
	-1.08458	7.51	7.86	5.69	4.39
	-1.5617	9.73	9.69	6.71	4.75
	-2.03882	12.91	13.61	8.47	5.1
	-2.51594	17.14	16.8	9.92	5.57
	-2.99306	18.3	18.2	11.25	6.03
	-3.47018	18.34	18.22	11.06	6.03
	CDK2 Kinase with Probe 5 mBRET Values									Cheng-Prusoff IC50 Replot
	LOG10([AT7519]), (LOG10(µM))	1μM	0.5μM	0.25μM	0.13μM					[probe 5] (uM)	AT7519
	1	10.72	10.99	8.48	8					1	0.7
	0.522879	19.83	16.41	10.81	8.25					0.5	0.51
	0.045757	37.82	27.97	16.74	10.11					0.25	0.55
	-0.43136	58.66	47.6	26.27	12.66					0.13	0.58
	-0.90849	76.17	63.34	32.47	13.89
	-1.38561	83.06	71.59	36.22	15.21
	-1.86273	86.66	71.57	36.48	14.53
	-2.33985	87.95	75.19	38.47	15.56
	-2.81697	87.99	73.72	39.26	16.45
	CDK3 Kinase with Probe 4 mBRET Values									Cheng-Prusoff IC50 Replot
	LOG10([Dinaciclib]), (LOG10(µM))	1μM	0.5μM	0.25μM	0.13μM					[probe 4] (uM)	Dinaciclib
	1.30103	4.67	4.75	4.48	4.12					1	0.012
	0.69897	5.19	5.32	4.44	4.14					0.5	0.0096
	0.09691	7.05	6.64	5.07	4.38					0.25	0.0073
	-0.50515	9.97	9.17	6.26	4.63					0.13	0.0057
	-1.10721	11.82	11.97	7.05	4.86
	-1.70927	17.7	16.58	8.87	5.29
	-2.31133	28.21	27.58	13.34	6.55
	-2.91339	35.38	36.15	18.27	7.7
	-3.51545	37.22	39.34	19.92	8.5
	-4.11751	38.14	39.4	19.14	8.43
	-4.71957	38.36	38.87	19.48	8.48
	CDK7 Kinase with Probe 5 mBRET Values									Cheng-Prusoff IC50 Replot
	LOG10([Dinaciclib]), (LOG10(µM))	1μM	0.5μM	0.25μM						[probe 5] (uM)	Dinaciclib
	1.30103	4.11	4.05	3.91						1	0.89
	0.823909	4.82	4.57	3.95						0.5	0.79
	0.346787	5.95	5.34	4.4						0.25	1.1
	-0.13033	8.79	7	4.85
	-0.60746	11.69	9.14	5.38
	-1.08458	12.85	10.05	5.58
	-1.5617	12.15	9.97	5.37
	-2.03882	12.09	9.43	5.58
	CDK12 Kinase with Probe 1 mBRET Values									Cheng-Prusoff IC50 Replot
	LOG10([AT7519]), (LOG10(µM))	1μM	0.5μM							[probe 1] (uM)	AT7519
	1	4.815	5.077							1	1.4
	0.69897	5.442	4.929							0.5	2.1
	0.39794	5.226	5.448
	0.09691	6.016	6.393
	-0.20412	6.634	6.734
	-0.50515	6.57	6.693
	-0.80618	5.949	6.731
	-1.10721	6.426	6.655
	-1.40823	7.023	6.053
	-1.70928	5.919	6.506
	-2.01028	6.727	6.477
	CDK13 Kinase with Probe 1 mBRET Values									Cheng-Prusoff IC50 Replot
	LOG10([AT7519]), (LOG10(µM))	1μM	0.5μM							[probe 1] (uM)	AT7519
	1	5.04	5.21							1	1.6
	0.69897	4.91	5.36							0.5	2
	0.39794	5.51	5.72
	0.09691	5.68	6.2
	-0.20412	6.3	6.96
	-0.50515	6.22	6.4
	-0.80618	6.6	6.43
	-1.10721	6.13	6.68
	-1.40823	6.41	6.78
	-1.70928	6.2	6.31
	-2.01028	6.49	6.59
	CDK20 Kinase with Probe 4 mBRET Values									Cheng-Prusoff IC50 Replot
	LOG10([CTx-0294885]), (LOG10(µM))	1μM	0.5μM	0.25μM	0.13μM					[probe 4] (uM)	CTx-0294885
	1.30103	5.51	5.91	5.08	4.43					1	1.6
	0.823909	6.76	7.11	5.95	4.9					0.5	1.4
	0.346787	9.17	9.58	6.86	5.17					0.25	1.5
	-0.13033	12.04	12.4	8.34	5.59
	-0.60746	14.35	14.62	9.35	5.71
	-1.08458	14.66	15.91	9.86	6.14
	-1.5617	14.36	15.89	10.14	6.09
	-2.03882	15.35	15.85	10.3	6.17
	-2.51594	14.64	16.12	10.26	6.03
	-2.99306	15.23	16.09	10.75	6.09
	-3.47018	15.02	15.84	10.68	6
	-3.9473	15.17	16.27	9.99	5.81

## Sheet: Supplementary Figure 5
	SNF1LK2 Kinase with Probe 5 mBRET Values										Cheng-Prusoff IC50 Replot
	LOG10([Dasatinib]), (LOG10(µM))	1μM	0.5μM	0.25μM	0.13μM	0.063μM	0.031μM	0.016μM	0.0078μM		[Probe 5] (uM)	Full Range	Linear Range
	1	11.8	11.52	7.16	5.18	3.94	4.05	3.57	3.84		1	1
	0.39794	28.92	26.04	13.21	7.86	5.64	4.38	3.89	3.73		0.5	0.8	0.8
	-0.20412	52.62	51.29	30.49	17.55	9.64	6.27	4.99	4.13		0.25	0.29	0.29
	-0.80618	74.14	74.57	58.64	40.1	21.98	13.29	8.45	5.68		0.125	0.12	0.12
	-1.40824	81.34	84.28	77.93	60.32	38.2	24.61	16.77	10.14		0.0625	0.043	0.043
	-2.0103	81.33	87.79	78.35	74.41	52.13	36.87	26.89	15.64		0.03125	0.025	0.025
	-2.61236	82.82	86.8	89.67	78.42	58.17	43.61	32.5	20.05		0.015625	0.021	0.021
	-3.21442	81.73	87.02	89.63	80.67	62.98	46.78	36.28	22.33		0.007813	0.022	0.022
	-3.81648	83.38	88.99	89	85.57	67.88	51.85	38.17	21.74
	-4.41854	84.41	88.1	88.2	86.38	71.95	53	39.03	22.81
	-5.0206	84.01	87.09	87.43	87.5	72.55	55.49	38.56	17.92
	MERTK Kinase with Probe 4 mBRET Values										Cheng-Prusoff IC50 Replot
	LOG10([Foretinib]), (LOG10(µM))	2μM	1μM	0.5μM	0.25μM	0.13μM	0.063μM	0.031μM			[Probe 4] (uM)	Full Range	Linear Range
	1	3.74	3.8	4.05	3.86	4.49	3.71	3.69
	0.39794	4.03	4.05	4.37	4.63	4.36	3.89	4.02			2	0.006
	-0.20412	3.97	4.46	4.81	4.59	4.15	3.54	3.99			1	0.0064
	-0.80618	4.34	4.52	4.82	4.99	4.48	4.18	3.63			0.5	0.0072
	-1.40824	4.82	5.57	5.48	5.15	4.84	4.39	4.03			0.25	0.0078	0.0078
	-2.0103	6.31	7.14	7.76	7.89	6.41	4.5	4.33			0.125	0.0046	0.0046
	-2.61236	8.65	9.74	10.26	10.17	8.32	6.13	4.61			0.0625	0.0022	0.0022
	-3.21442	9.63	11.27	12.19	11.05	11.4	7.13	5.26			0.03125	0.0018	0.0018
	-3.81648	9.68	12.33	12.1	11.5	10.66	8.08	5.74
	-4.41854	9.73	11.05	12.2	11.84	10.56	7.89	5.92
	-5.0206	11.32	12.5	12.22	12.25	10.49	8.52	5.59
	CDK5 Kinase with Probe 1 mBRET Values										Cheng-Prusoff IC50 Replot
	LOG10([AT7519]), (LOG10(µM))	2μM	1μM	0.5μM	0.25μM	0.13μM	0.063μM	0.031μM	0.016μM		[tracer] (uM)	Full Range	Linear Range
	1.30103	6.33	7.46	7.35	6.13	5.37	4.77	4.23	4.14
	0.823909	7.07	8.05	7.8	6.45	5.41	4.7	4.47	4.14		2	0.071
	0.346787	8.43	9.13	8.89	7.49	5.72	5.01	4.53	4.31		1	0.077
	-0.13033	11.28	12.42	11.5	8.88	6.85	5.33	4.79	4.3		0.5	0.072	0.072
	-0.60746	17.02	20.41	18.21	13.7	8.84	6.3	5.11	4.49		0.25	0.048	0.048
	-1.08458	27.19	31.5	28.99	21.56	13.86	8.95	6.72	5.46		0.13	0.037	0.037
	-1.5617	34.79	43.45	41.42	33.74	22.79	13.55	9.88	6.74		0.063	0.02	0.02
	-2.03882	44.96	47.59	50.24	42.11	30.05	17.84	12.1	7.82		0.031	0.026	0.026
	-2.51594	43.33	55.46	52.49	45.65	33.05	20.81	13.57	9.34		0.016	0.018	0.018
	-2.99306	48.58	55.75	52.77	47.51	32.44	22.52	14.1	10.01
	-3.47018	50.07	57.15	54.98	49.16	36.47	24.33	15.26	9.91

## Sheet: Supplementary Figure 6
	CDK6 Kinase with Probe 2 mBRET Values									CDK11B Kinase with Probe 2 mBRET Values
	LOG10([Probe 2]), (LOG10(µM))	NanoLuc-CDK6/Cyclin D1					CDK6-NanoLuc/Cyclin D1			LOG10([Probe 1]), (LOG10(µM))	NanoLuc-CDK11B/Cyclin L2					CDK11B-NanoLuc/Cyclin L2
	-0.60206	33.56	33.5	34.21	33.3		10.1			0	8.01	8.02	7.78	7.94		40.9
	-0.90309	31.49	31.36	33.19	32.04		9.18			-0.30103	8.3	8.28	8.45	8.49		33.87
	-1.20412	25.54	23.63	27.02	25.62		8.44			-0.60206	7.42	7.47	7.74	7.86		27.22
	-1.50515	17.85	20.29	20.31	19.58		7.38			-0.90309	6.38	6.35	6.49	6.66		17.65
	-1.80618	14.23	13.54	13.45	12.9		6.16			-1.20412	5.46	5.51	5.76	5.6		11.69
	-2.10721	9.54	8.77	9.39	8.98		5.27			-1.50515	4.95	4.99	4.93	4.81		8.14
	-2.40824	8.16	6.51	6.86	6.88		4.68			-1.80618	4.51	4.51	4.67	4.54		6.23
	-2.70927	5.17	5.12	5.49	5.39		4.35			-2.10721	4.28	4.17	4.24	4.26		5.26
										-2.40824	4.1	4.06	4.2	4.04
										-2.70927	4.05	4.16	4.06	4.07
										-3.0103	4.06	4.07	3.92	3.98

[truncated: 16 more sheets: Supplementary Figure 7, Supplementary Figure 8, Supplementary Figure 9, Supplementary Figure 10, Supplementary Figure 12, Supplementary Figure 13, Supplementary Figure 14, Supplementary Figure 15, Supplementary Figure 16, Supplementary Figure 17, Supplementry Figure 18, Supplementary Figure 19, Supplementary Figure 20, Supplementary Figure 21, Supplementary Figure 22, Supplementary Figure 23]
